# Supplementary material for: A Scalable Distribution Network Risk Evaluation Framework via Symbolic Dynamics
Source: PLoS One. 2015 Mar 19;10(3):e0112940. doi: 10.1371/journal.pone.0112940 (PMC4366100; doi:10.1371/journal.pone.0112940)
Supplement: S1 Raw Data — (XLS) [file pone.0112940.s001.xls]

## Sheet: Table 1
	Hexi station I				Hexi station II				Total		lizhi gou station I				lizhi gou station II				Total		Tianya station I				Tianya station II				Total
	Maximum current	Minimum current	Maximum active	Minimum Active	Maximum current	Minimum current	Maximum active	Minimum Active			Maximum current	Minimum current	Maximum active	Minimum Active	Maximum current	Minimum current	Maximum active	Minimum Active			Maximum current	Minimum current	Maximum active	Minimum Active	Maximum current	Minimum current	Maximum active	Minimum Active
Monday	164.003	72.246	31.359	14.931	144.14	71.718	28.122	13.574	308.143	143.964	121.771	63.991	23.478	12.482	116.028	59.186	22.086	11.461	237.799	123.177	74.267	42.099	14.686	8.596	54.317	29.531	10.755	5.778	128.584	71.63
Tuesday	157.587	76.728	30.315	15.453	141.679	69.433	27.635	13.783	299.266	146.161	116.262	68.328	22.318	13.502	109.348	57.897	21.205	11.832	225.61	126.225	73.037	41.924	14.338	8.387	53.174	31.992	10.511	6.335	126.211	73.916
Wednesday	159.696	70.839	30.559	14.34	138.515	68.027	27.078	13.574	298.211	138.866	114.27	61.413	21.947	12.157	109.113	56.608	21.019	11.043	223.383	118.021	70.576	42.715	13.955	8.561	52.559	30.586	10.337	6.056	123.135	73.301
Thursday	160.136	69.169	30.942	14.026	143.085	66.269	27.844	13.226	303.221	135.438	116.848	59.772	22.69	11.6	112.395	54.615	21.947	10.672	229.243	114.387	71.542	32.519	14.094	6.334	55.108	27.774	10.859	5.43	126.65	60.293
Friday	157.763	73.388	30.524	15.001	131.659	72.07	25.686	14.131	289.422	145.458	112.043	65.515	21.576	12.899	100.558	58.483	19.72	11.368	212.601	123.998	68.906	43.066	13.676	8.248	50.449	31.465	10.024	6.126	119.355	74.531
Saturday	158.729	71.542	31.046	14.061	128.671	62.929	25.268	12.53	287.4	134.471	108.058	58.483	20.926	11.275	98.096	55.904	18.885	10.997	206.154	114.387	70.312	40.869	13.99	8.108	53.965	29.443	10.72	5.673	124.277	70.312
Sunday	159.257	65.566	30.907	13.156	139.745	66.445	27.426	12.391	299.002	132.011	117.552	63.757	22.597	12.435	107.59	54.732	20.787	10.765	225.142	118.489	71.279	38.056	14.303	7.691	54.317	27.598	10.894	5.29	125.596	65.654
	164.003	65.566	31.359	13.156	144.14	62.929	28.122	12.391	308.143	132.011	121.771	58.483	23.478	11.275	116.028	54.615	22.086	10.672	237.799	114.387	74.267	32.519	14.686	6.334	55.108	27.598	10.894	5.29	128.584	60.293
	Luhuitou station I				Luhuitou station II				Total		Tiandu station I				Tiandu station II				Total		Yalongwan station I				Yalongwan station II				Total
	Maximum current	Minimum current	Maximum active	Minimum Active	Maximum current	Minimum current	Maximum active	Minimum Active			Maximum current	Minimum current	Maximum active	Minimum Active	Maximum current	Minimum current	Maximum active	Minimum Active			Maximum current	Minimum current	Maximum active	Minimum Active	Maximum current	Minimum current	Maximum active	Minimum Active
Monday	109.336	64.102	21.068	12.808	97.954	52.047	18.879	9.077	207.29	116.149	58.305	40.579	11.148	7.018					58.305	40.579	29.392	15.95	5.693	3.205	65.131	35.252	13.09	7.076	94.523	51.202
Tuesday	108.633	65.274	20.743	12.947	95.322	51.097	18.386	10.295	203.955	116.371	56.84	41.605	10.897	7.395					56.84	41.605	31.207	17.974	5.993	3.568	61.707	35.106	12.324	7.017	92.914	53.08
Wednesday	102.422	65.039	19.815	12.901	91.448	51.535	17.632	10.266	193.87	116.574	55.595	38.089	10.673	6.739					55.595	38.089	29.326	15.807	5.676	3.175	65.788	35.347	13.131	7.101	95.114	51.154
Thursday	96.446	60.235	18.609	11.926	94.884	48.392	18.328	9.686	191.33	108.627	58.818	35.525	11.078	6.32					58.818	35.525	29.392	18.359	5.681	3.658	68.131	38.164	13.388	7.573	97.523	56.523
Friday	94.571	56.485	18.47	11.137	94.957	51.462	18.473	10.208	189.528	107.947	55.449	37.576	10.659	6.725					55.449	37.576	30.58	17.127	5.886	3.448	68.627	34.186	13.615	6.831	99.207	51.313
Saturday	91.407	55.781	17.634	11.137	92.179	46.711	17.951	9.367	183.586	102.492	52.885	34.134	10.185	6.097					52.885	34.134	32.098	18.271	6.182	3.583	71.343	37.88	14.26	7.524	103.441	56.151
Sunday	105.821	59.766	20.743	11.926	93.202	45.468	18.212	9.135	199.023	105.234	60.942	34.793	10.869	6.209					60.942	34.793	28.556	14.608	5.548	2.963	67.686	33.186	13.119	6.728	96.242	47.794
	109.336	55.781	21.068	11.137	97.954	45.468	18.879	9.077	207.29	102.492	60.942	34.134	11.148	6.097	0	0	0	0	60.942	34.134	32.098	14.608	6.182	2.963	71.343	33.186	12.324	6.728	103.441	47.794
	Baogang station I				Baogang station II				Total		Lingshui station I				Lingshui station II				Total		Baoting station I				Baoting station II				Total
	Maximum current	Minimum current	Maximum active	Minimum Active	Maximum current	Minimum current	Maximum active	Minimum Active			Maximum current	Minimum current	Maximum active	Minimum Active	Maximum current	Minimum current	Maximum active	Minimum Active			Maximum current	Minimum current	Maximum active	Minimum Active	Maximum current	Minimum current	Maximum active	Minimum Active
Monday	0	0	0	0	65.044	30.178	12.864	5.985	65.044	30.178	71.395	37.474	13.776	6.636	65.065	33.682	12.975	6.909	136.46	71.156	13.284	5.206	2.423	-0.872	13.313	5.554	2.481	-0.931	26.597	10.76
Tuesday	0	0	0	0	62.334	33.621	12.348	6.502	62.334	33.621	72.283	35.076	13.944	6.401	56.451	32.142	10.98	5.723	128.734	67.218	8.275	6.643	1.472	-1.327	8.321	6.915	1.455	-1.478	16.596	13.558
Wednesday	0	0	0	0	61.528	38.235	12.264	7.646	61.528	38.235	72.283	35.076	13.944	6.401	56.451	32.142	10.98	5.723	128.734	67.218	9.826	10.95	1.761	-2.179	9.72	11.485	1.739	-2.308	19.546	22.435
Thursday	0	0	0	0	64.531	30.764	12.71	5.985	64.531	30.764	76.102	39.25	14.666	7.543	63.999	30.492	11.175	5.544	140.101	69.742	12.734	8.056	2.357	-1.535	13.564	8.395	2.529	-1.611	26.298	16.451
Friday	0	0	0	0	62.847	21.755	12.361	4.353	62.847	21.755	72.638	35.076	13.339	6.25	47.91	15.819	9.366	2.663	120.548	50.895	0.733	7.262	-0.143	-1.418	0.773	7.615	-0.106	-1.496	1.506	14.877
Saturday	0	0	0	0	63.872	34.28	12.585	6.641	63.872	34.28	71.75	36.497	13.86	6.586	42.982	16.527	8.422	3.416	114.732	53.024	6.172	14.008	0.993	-2.832	6.22	14.733	1.034	-2.987	12.392	28.741
Sunday	0	0	0	0	64.165	33.255	12.445	6.53	64.165	33.255	71.928	36.053	13.759	6.35	69.27	36.923	13.626	7.074	141.198	72.976	11.377	7.948	2.07	-1.491	11.781	8.34	2.16	-1.574	23.158	16.288
	0	0	0	0	65.044	21.755	12.864	4.353	65.044	21.755	76.102	35.076	14.666	6.25	69.27	15.819	13.626	2.663	141.198	50.895	13.284	5.206	2.423	-2.832	13.564	5.554	2.529	-2.987	26.597	10.76
	Jiusuo station I				Jiusuo station II				Total		Tongshen station I				Tongshen station II				Total		Foluo station I				Foluo station II				Total
	Maximum current	Minimum current	Maximum active	Minimum Active	Maximum current	Minimum current	Maximum active	Minimum Active			Maximum current	Minimum current	Maximum active	Minimum Active	Maximum current	Minimum current	Maximum active	Minimum Active			Maximum current	Minimum current	Maximum active	Minimum Active	Maximum current	Minimum current	Maximum active	Minimum Active
Monday	0	0	0	0	52.299	32.815	9.864	5.637	52.299	32.815	27.6	12.4	5.038	2.068	16.8	13.2	2.926	2.024	44.4	25.6	108	61.2	20.79	12.078	0	0	0	0	108	61.2
Tuesday	0	0	0	0	49.662	33.548	9.376	5.818	49.662	33.548	25.4	10.6	4.532	1.672	17.8	9.4	3.19	-0.176	43.2	20	105	62.4	20.262	12.276	0	0	0	0	105	62.4
Wednesday	0	0	0	0	52.153	34.793	9.418	5.804	52.153	34.793	27	8.4	4.862	0.858	19.4	8.2	3.52	0.528	46.4	16.6	96	64.8	18.546	12.738	0	0	0	0	96	64.8
Thursday	0	0	0	0	50.468	28.64	8.957	4.911	50.468	28.64	21.2	8.2	3.63	0.682	14	8.2	2.42	0.594	35.2	16.4	108.6	56.4	20.856	11.154	0	0	0	0	108.6	56.4
Friday	0	0	0	0	49.369	30.032	9.348	5.274	49.369	30.032	23.8	12	4.114	1.958	11	13	-0.198	-1.87	34.8	25	120	54.6	22.968	10.824	0	0	0	0	120	54.6
Saturday	0	0	0	0	50.102	33.255	9.446	5.734	50.102	33.255	20.2	10.4	3.476	1.65	10.6	18.8	1.54	-2.86	30.8	29.2	113.4	67.2	22.176	13.2	0	0	0	0	113.4	67.2
Sunday	0	0	0	0	52.519	32.302	9.404	5.385	52.519	32.302	33	12.4	6.05	2.024	21.6	12.6	3.85	1.87	54.6	25	108	56.4	20.856	11.022	0	0	0	0	108	56.4
	0	0	0	0	52.519	28.64	9.864	4.911	52.519	28.64	33	8.2	6.05	0.682	21.6	8.2	3.85	-2.86	54.6	16.4	120	54.6	22.968	10.824	0	0	0	0	120	54.6
	Linwang station I				Linwang station II				Total		Foluo station I				Foluo station II				30.8	29.2
	Maximum current	Minimum current	Maximum active	Minimum Active	Maximum current	Minimum current	Maximum active	Minimum Active			Maximum current	Minimum current	Maximum active	Minimum Active	Maximum current	Minimum current	Maximum active	Minimum Active
Monday	70.5	35.7	13.926	7.128	0	0	0	0	70.5	35.7	108	61.2	20.79	12.078	0	0	0	0	108	61.2
Tuesday	65.7	38.7	13.002	7.722	0	0	0	0	65.7	38.7	105	62.4	20.262	12.276	0	0	0	0	105	62.4
Wednesday	67.5	36.6	13.266	7.26	0	0	0	0	67.5	36.6	96	64.8	18.546	12.738	0	0	0	0	96	64.8
Thursday	70.5	36.6	14.058	7.326	0	0	0	0	70.5	36.6	108.6	56.4	20.856	11.154	0	0	0	0	108.6	56.4
Friday	64.5	38.1	12.804	7.623	0	0	0	0	64.5	38.1	120	54.6	22.968	10.824	0	0	0	0	120	54.6
Saturday	65.1	35.4	12.969	7.062	0	0	0	0	65.1	35.4	113.4	67.2	22.176	13.2	0	0	0	0	113.4	67.2
Sunday	69.3	34.5	13.596	6.798	0	0	0	0	69.3	34.5	108	56.4	20.856	11.022	0	0	0	0	108	56.4
	70.5	34.5	14.058	6.798	0	0	0	0	70.5	34.5	120	54.6	22.968	10.824	0	0	0	0	120	54.6

## Sheet: Table2
	Sanya			Ledong			Lingshui
	Maximum active	Minimum Active	Daily power supply	Maximum active	Minimum Active	Daily power supply	Maximum active	Minimum Active	Daily power supply
Monday	251.49	144.03	450.155	45	20	74	42	21	74
Tuesday	250.41	141.51	435.423	42	18	69	46	21	72.5
Wednesday	241.76	143.53	436.082	41	20	62	44	21	71
Thursday	249.76	130.79	434.229	41	20	65	44	21	74
Friday	247.12	138.34	444.115	45	19	67	44	18	70.1
Saturday	239.93	136.85	431.293	47	20	78	43	19	57.6
Sunday	251.57	135.11	438.334	45	20	75	42	19	68
Maximum	251.57	130.79	450.155	47	18	78	46	18	74
Minimum			431.293			62			57.6
	Tongshen			Baoting
	Maximum active	Minimum Active	Daily power supply	Maximum active	Minimum Active	Daily power supply
Monday	12.69	6.81	25.548	15	6	23.6
Tuesday	13	5.7	21.316	13	6.3	22.9
Wednesday	13	5.5	21.9	14	6.3	23.04
Thursday	12	7	22.232	15	6	24.7
Friday	12.3	6.8	23.003	13	6.8	24.2
Saturday	13	7.1	23.3	14	6.1	21.74
Sunday	13.4	6.7	26.1	14	6.1	24.13
Maximum	13.4	5.5	26.1	15	6	24.7
Minimum			21.316			21.74
	Southern network											Sanya	Ledong	Lingshui	Tongshen	Baoting	Southern
	Maximum active	Minimum Active	Daily power supply								Monday	74.5813	68.5185	73.4127	83.8849	65.5556	73.6549
Monday	366.18	197.84	647.303								Tuesday	72.4517	68.4524	65.6703	68.3205	73.3974	71.0211
Tuesday	364.41	192.51	621.139								Wednesday	75.1575	63.0081	67.2348	70.1923	68.5714	72.3209
Wednesday	353.76	196.33	614.022								Thursday	72.441	66.0569	70.0758	77.1944	68.6111	71.4287
Thursday	361.76	184.79	620.161								Friday	74.8818	62.037	66.3826	77.9234	77.5641	72.4478
Friday	361.42	188.94	628.418								Saturday	74.8991	69.1489	55.814	74.6795	64.7024	71.4348
Saturday	356.93	189.05	611.933								Sunday	72.5997	69.4444	67.4603	81.1567	71.8155	71.9053
Sunday	365.97	186.91	631.564								The average load factor	73.8589	66.6666	67.029	76.1931	68.6111	72.0305
Maximum	366.18	184.79	647.303
Minimum			611.933
Last week
	Sanya			Ledong			Lingshui
	Maximum active	Minimum Active	Daily power supply	Maximum active	Minimum Active	Daily power supply	Maximum active	Minimum Active	Daily power supply
Monday	264.8	138.26	452.17	54	22	93	43	20	74
Tuesday	263.59	155.01	480.615	55	25	97	46	24	78
Wednesday	260.49	162.02	474.836	54	23	95	45	23	78
Thursday	270.34	161.34	488.334	54	25	94	45	25	82
Friday	255.01	157.58	475.916	46	18	75	46	22	74
Saturday	244.19	135.91	429.394	46	20	74	43	20	68
Sunday	251.57	135.11	438.334	45	20	75	42	19	68
Maximum	270.34	135.11	488.334	55	18	97	46	19	82
Minimum			429.394			74			68
	Tongshen			Baoting
	Maximum active	Minimum Active	Daily power supply	Maximum active	Minimum Active	Daily power supply						Maximum chain	The average daily consumption
Monday	12	6.1	21.931	15	7.2	24.22					Sanya	-6.94311	438.519
Tuesday	12	6.4	22.955	15	6	24.6					Ledong	-14.5455	70
Wednesday	12	6	21.327	15.4	7.5	26.8					Lingshui	0	69.6
Thursday	13	5.4	24.605	16	8.1	27.19					Tongshen	-4.28571	23.3427
Friday	12.45	6.58	22.857	15	6	25.8					Baoting	-6.25	23.4729
Saturday	14	5.7	22.6	15	5.8	25.2					Southern	-8.07351	624.934
Sunday	13.4	6.7	26.1	14	6.1	24.13
Maximum	14	5.4	26.1	16	5.8	27.19
Minimum			21.327			24.13
	Southern network
	Maximum active	Minimum Active	Daily power supply
Monday	388.8	193.56	665.321
Tuesday	391.59	216.41	703.17
Wednesday	386.89	221.52	695.963
Thursday	398.34	224.84	716.129
Friday	374.46	210.16	673.573
Saturday	362.19	187.41	619.194
Sunday	365.97	186.91	631.564
Maximum	398.34	186.91	716.129
Minimum			619.194

## Sheet: 周报表
海 南 省 南 部 电 网 运 行 周 报
(2010年04月26日至2010年05月01日)
一、负荷及电量情况
1、变电站负荷情况（A）：
变 电 站		鸭仔塘变		荔枝沟变		鹿回头变		河西变		天涯变		田独变	田独变	亚龙湾变		保港变		林旺变		陵水变		九所变		佛罗变	通什变		保亭变
变 压 器		1＃变	2＃变	1＃变	2＃变	1＃变	2＃变	1＃变	2＃变	1＃变	2＃变	1＃变	2＃变	1＃变	2＃变	1＃变	2＃变	1＃变	2＃变	1＃变	2＃变	1＃变	2＃变	1#变	1＃变	2＃变	1＃变	2＃变
额 定 电 流		572.6	572.6	209.9	209.9	209.9	209.9	209.9	209.9	165.3	209.9	105	209.9	105	165.3	105	84	105	42	209.9	165.3	52.4	105	209.9	52.5	52.5	52.5	52.5
最 大 电 流		404.6	408.2	123.88	117.9	97.03	84.8	145.46	107.41	101.43	34.45	60.942		32.098	71.343	0	65.044	70.5	0	76.102	69.27	0	52.519	120	33	21.6	13.284	13.564
最 小 电 流		150.1	176.7	38.21	30.47	31.52	27.12	36.65	26.72	23.82	12.66	34.134		14.608	33.186	0	21.755	34.5	0	35.076	15.819	0	28.64	54.6	8.2	8.2	5.206	5.554
全站最大电流		812.8		237.799		207.29		308.143		128.584		60.942		103.441		65.044		70.5		141.198		52.519		120	54.6		26.597
全站最小电流		326.8		114.387		102.492		132.011		60.293		34.134		47.794		21.755		34.5		50.895		28.64		54.6	16.4		10.76
发 生 日 期		2010-04-26		2010-04-26		2010-04-26		2010-04-26		2010-04-26		2010-05-02		2010-05-01		2010-04-26		2010-04-26		2010-04-26		2010-05-02		2010-04-30	2010-05-02		2010-05-01
2、南部电网负荷情况（MW）：								3、南部电网电量情况（万kWh）：									4、天气情况（℃）：
		最大日有功	发生日	环比增长	最小日有功	平均日负荷率				最大日电量	最小日电量	平均日电量	月累计电量	年累计电量		三亚本周天气情况		星期			周一	周二	周三	周四	周五	周六	周日
三亚		251.57	2010-05-02	-6.94311	130.79	73.8589		三亚		450.155	431.293	438.519	11344.4	45462.6				最高温度（℃）			29	29	29	30	29	29	29
乐东		47	2010-05-01	-14.5455	18	66.6666		乐东		78	62	70	2272	9894				最低温度（℃）			25	25	26	26	24	24	25
陵水		46	2010-04-27	0	18	67.029		陵水		74	57.6	69.6	1912	7953.9				上午天气情况			晴	晴	晴	晴	小雨	阴	阴
通什		13.4	2010-05-02	-4.28571	5.5	76.1931		通什		26.1	21.316	23.3427	585.434	2378.5				下午天气情况			晴	晴	晴	晴	小雨	阴	晴
保亭		15	2010-04-26	-6.25	6	68.6111		保亭		24.7	21.74	23.4729	637.21	2666.96				夜间天气情况			晴	晴	晴	晴	小雨	阴	晴
南部电网		366.18	2010-04-26	-8.07351	184.79	72.0305		南部电网		647.303	611.933	624.934	16751.1	68355.9
二、电网运行情况
设备名称				保护动作情况								故障原因								故障时间			恢复时间			设备所属单位
10kV保北线				速断动作跳闸,重合闸成功								打雷感应								2010-04-28 09:25:00			2010-04-28 09:25:00			崖城供电所
10kV西岛I线				电流I段动作跳闸								外力破坏								2010-04-29 03:33:00			2010-04-29 09:25:00			天涯供电所
10kV海棠湾Ⅰ线				电流II段保护动作跳闸，重合闸成功								未查明原因								2010-04-30 16:42:00			2010-04-30 16:42:00			海棠湾所
10kV天亚线				电流I段动作跳闸,重合不成功								用户引起								2010-05-02 14:48:00			2010-05-02 16:11:00			凤凰供电所
三、上周工作完成情况
04月28日：1、更换草厂村低压台区变压器。2、110kV鹿回头站#1主变保护装置消缺。
04月29日：1、更换林新二村公用变台。2、小蒙豆业250kVA箱变故障抢修接火。
04月30日：1、更换10kV崖城干线#1真空开关及隔离开关。2、将东宏实业（农机公司）、多美丽餐厅电源改接入新建电缆分接箱内。
四、本周计划工作
05月04日：1、10kV港务局线1016开关至#70开关停电改造#4—#5杆线路。2、10kV港务局线1016开关至#70开关停电进行安稳装置接线。3、10kV欧家园线停电进行安稳装置接线。4、10kV鹿回头线1015开关至H26箱鹿回头线进线开关停电进行安稳装置接线。5、10kV东海滨Ⅰ线1013开关至H14箱内东海滨Ⅰ线进线开关停电进行安稳装置接线。6、10kV国大线1014开关至#19开关停电进行安稳装置接线。7、10kV海军Ⅰ线停电进行安稳装置接线。8、10kV新佳线停电进行安稳装置接线。9、10kV休闲会馆线停电进行安稳装置接线。10、10kV山海天线停电进行安稳装置接线。11、10kV大东海Ⅰ线1023开关及F9箱内大东海Ⅰ线的进线开关停电进行安稳装置接线。12、10kV鲁能线停电进行安稳装置接线。13、10kV宝宏线停电进行安稳装置接线。14、10kV爱地线停电进行安稳装…
05月05日：1、荔枝沟站10kV荔金线预试及10162刀闸拉不开处理。2、荔枝沟站10kV工贸园线路柜预试。3、天涯站10kV天机线路柜预试。4、10kV河西III线及荔金线#47联络开关更换。5、将东宏实业（农机公司）、多美丽餐厅电源改接入新建电缆分接箱内。6、10kV南山线南山二村支线改造。7、更换#1杆电缆头与架空导线铜铝线夹及线路走廊清理。8、更换10kV微波站角头支线电杆及导线。9、更换皮革厂变压器隔离开关。
05月06日：1、10kV海棠湾Ⅰ线线路走廊清理。2、国家开发银行综合度假酒店500kVA变台更换开关。3、鹅仔站35kV#2PT三相电压不平衡处理。4、鸭仔塘站110kV鸭西Ⅰ线间隔预试。5、鸭仔塘站110kV鸭西Ⅱ线间隔预试。
05月07日：1、田独站10kV#3电容器不平衡跳闸检查。2、三亚高档家具广场200kVA变台接火。
五、存在问题及措施建议
缺陷类别		缺陷内容											发现时间			措施建议
紧急缺陷		林旺站110kV林坡线重合闸动作监控中心没有信号											2009-04-25 18:06:00
		育才站10kV雅亮线在集控中心不能遥控操作											2010-01-28 13:45:00
		田独站#1主变11014刀闸C相触头测温90度,10kV#1电容器本体出线B相测温85度、C相测温90度											2010-04-21 21:55:00
重大缺陷		10kV安由干线保护装置告警不能复归											2010-03-01 10:00:00
		田独站#1主变有载调压在集控中心及后台都不能操作											2010-03-23 11:00:00
		育才站站用变高低压介损超标											2010-04-02 17:25:00
		鸭仔塘站#1电抗器本体线圈B相短路											2010-04-12 03:45:00
		亚龙湾站#2主变在2档监控及现场后台湿示在0档											2010-04-24 11:09:00
编制：								审核：																	2010-05-02

## Sheet: 电力一
三亚地调日报(一)
				110kV				35kV				10kV				#1主变110kV												#2变110kV												10kV全站
				U				U				U				P				Q				I				P				Q				I				P				Q				I
				最大		最小		最大		最小		最大		最小		20时		04时		20时		04时		20时		04时		20时		04时		20时		04时		20时		04时		20时		04时		20时		04时		20时
1	河西变			117.947		114.338						10.637		10.16		31.359		14.931		6.648		1.566		164.003		72.246		28.122		13.574		2.573		2.654		144.14		71.718		59.739		28.42		4.827		4.832		3364.45
2	荔枝沟变			115.638		113.124						10.586		10.19		23.478		12.482		4.918		1.578		121.771		63.991		22.086		11.461		5.011		0.789		116.028		59.186		45.093		23.763		6.32		0.98		2583.96
3	鹿回头变			117.081		113.568						10.566		10.15		21.068		12.808		4.13		1.578		109.336		64.102		18.879		10.44		3.973		0.928		97.954		52.047		40.058		23.319		4.873		0.981		2295.06
4	天涯变			117.081		113.987						10.677		10.317		14.686		8.596		1.601		0		74.267		42.099		10.755		5.778		1.009		-1.288		54.317		29.531		3.86		2.784		0.221		2.31		1416.79
5	田独变			116.184		112.599						10.674		10.124		11.148		7.018		1.688		3.46		58.305		40.579														-11.927		-7.41		-1.015		-3.248		660.646
6	亚龙湾变			117.452		113.819						10.645		10.238		5.693		3.205		1.63		0.706		29.392		15.95		13.09		7.076		-0.456		1.702		65.131		35.252		18.71		10.156		0.787		2.436		1057.26
7	林旺变			117.26		114.84						10.68		10.3		13.926		7.128		1.815		-0.363		70.5		35.7		0		0		0		0		0		0		13.89		7.17		0.63		0.66		768
8	保港站			115.809		113.134		37.268		35.94		10.649		10.158		0		0		0		0		0		0		12.864		5.985		0.321		0.502		65.044		30.178		12.599		7.055		0.914		0.431		692.896
9	九所变			113.457		110.887		37.829		36.332		10.873		10.285		0		0		0		0		0		0		9.864		5.637		0.558		2.539		52.299		32.815		6.324		3.395		0.804		1.957		334.482
10	陵水变			115.423		112.458		38.269		36.992		10.714		10.233		13.776		6.636		2.554		3.377		71.395		37.474		12.975		6.909		0.946		1.691		65.065		33.682		13.717		6.641		1.401		3.125		773.134
11	通什变			117.59		114.62		37.31		35.735		10.84		10.51		5.038		2.068		2.222		1.408		27.6		12.4		2.926		2.024		1.474		1.584		16.8		13.2		6.204		2.532		2.472		1.872		367.2
12	保亭变			116.313		112.776		38.056		36.635		10.613		10.18		2.423		-0.872		-0.303		0.601		13.284		5.206		2.481		-0.931		-0.314		0.674		13.313		5.554		3.803		1.573		0.12		0.682		220.771
13	佛罗变			117.48		114.84		37.38		36.225		10.58		10.23		20.79		12.078		5.478		2.97		108		61.2														-9.68		-5.92		-2.32		-1.52		560
14	乐东变			115.61		112.31		37.415		36.085		10.73		10.23		14.74		4.664		3.608		0.924		105		60														7.26		2.64		1.5		-0.42		408
15	临春变			117.48		113.96						10.57		10.18		7.59		4.29		-0.99		-0.66		360		210		0.99		0		0.33		0		60		30		8.4		5.1		-0.3		1.2		450
16	华盛变																																							0		0		0		0		0
17	龙坡变																																							-9.68		-5.92		-2.32		-1.52		560
18	鹅仔变																																							7.26		2.64		1.5		-0.42		408
	河西变							荔枝沟变							鹿回头变							亚龙湾变							天涯变							九所变							通什变
	电流（A）			最大		最小		电流（A）			最大		最小		电流（A）			最大		最小		电流（A）			最大		最小		电流（A）			最大		最小		电流（A）			最大		最小		电流（A）					最大
1	儿童			252.423		80.157		西金			188.926		79.227		鹿回头			243.807		173.143		喜来登I			57.726		19.984		天亚线			245.417		131.498		35kV九金			91.414		30.471		35KV通毛线					51.6
2	滨海			213.048		100.313		荔金			205.1		81.688		大东海			122.167		62.753		凯来I			11.082		3.235		天海线			224.672		143.277		35kV九乐							35KV毛道线
3	T11			231.329		90.704		河西II			102.784		46.997		一市场			291.267		164.706		广场I			166.676		88.096		天机线			192.677		63.552		35kV九孔			0.879		0.586		河南开闭所线					127.6
4	T12			168.165		86.602		河西III			164.08		73.104		欧家园			272.811		72.246		广场II			171.8		72.014		天过线			29.827		1.231		九所			81.647		23.83		河北开闭所线					67.2
5	T13			354.845		211.407		河东I			287.023		129.154		山海天			2.637		0.645		华宇I			103.066		26.938		天虹线			74.774		22.444		九赤			137.511		50.395		河南线					161.6
6	T14			149.298		53.203		河东II			145.914		65.163		港务局			369.665		148.534		万豪I			54.647		14.592		国际公馆线			111.574		51.451		利国			0.391				河北线					155.2
7	银海			114.433		54.492		荔枝沟			245.653		101.161		市委							红霞II			125.3		55.065		西岛线			143.922		73.953		冲坡							度假村线					8
8	碧海蓝天			52.031		20.918		木材厂			58.541		25.139		鲁能线			46.933		13.799		六道			90.146		28.98		天高北线			41.928		12.57		龙西湾							电视台					13.1
9	西金线			33.281		11.953		凤凰机场			15.936		4.863		国大			200.741		89.824		博后村			26.412		12.094		海坡Ⅰ线			332.614		198.654		新城I			110.751		41.605		味精厂线
10	人民医院			189.61		33.516		水泥厂I			77.929		17.871		海军I							红树林			38.913		21.79		导航线			2.578		1.641		新城II			4.883				邮电山庄线					6.9
11	时代海岸			146.719		52.969		水泥厂II							海军II			122.958		67.763		金茂I			61.444		26.056		海坡II			140.64		60.124									春雷线					48
12	春园线			359.824		135.351		鸭仔塘			121.536		47.466		休闲会馆			49.102		23.379		金茂II			155.631		65.386		西岛II			30.941		7.852
13	光明线			361.23		118.301		三亚学院			225.258		54.029		宝宏			64.746		16.992		五号线			46.16		20.148		凯宾斯基			70.496		28.245
14	海月线			324.843		169.804		迎宾线			285.851		163.494		大东海II			250.838		117.069		龙虹线			24.463		8.861		火车站Ⅰ线			26.429		6.212
15	解放四路			325.898		97.558		凤凰线			307.826		142.398		金陵线			6.768		3.076		美爵线			105.269		37.632		中科院线			6.622		5.86
16	中港线			7.148				海航学院			3.106				悦榕庄线			59.326		24.609		供冷站线			8.14		1.259
17	蓝色海岸			41.367		17.637		火车站Ⅱ线							国宾馆Ⅰ线			34.013		12.656		田龙Ⅰ线
18	水城线			120.001		59.883		荔枝沟Ⅱ线			58.541		27.249		东海滨I线			74.356		30.586		田龙Ⅱ线
19	月川线			224.532		96.68		鸭仔塘Ⅱ线			270.556		129.916		东海滨II线			147.831		68.378
20	明珠广场线			168.165		86.602		共贸园线			168.006		69.968		新佳线			83.76		53.701
21	总参线			79.336		29.414		三亚学院Ⅱ线			11.484		1.992		爱地线			195.938		82.735
22	金凤凰线			104.18		26.25
23	西红线			41.133		13.711
	田独变							林旺变							保港变							陵水变							保亭变							佛罗站							乐东站
	电流（A）			最大		最小		电流（A）			最大		最小		电流（A）			最大		最小		电流（A）			最大		最小		电流（A）			最大		最小		电流（A）			最大		最小		电流（A）					最大
	田独			328.515		197.656		林旺			174		84.6		保港			37.5		24.609		35kV老站			163.391		55.052		35KV保大			89.224		50.766		35kV金尖			177.6		85.2		35kV抱由					39.2
2	红沙			161.714		84.958		藤桥			92.8		34.4		梅山			104.11		67.388		35kV新村			1.058		1.058		35KV保城			65.44		21.144		35kV佛孔			44.4		11.4		35kV九乐					80.8
3	监狱			20.314		8.106		青田			95.4		22.8		保北			135.167		53.52		35kV黎安			52.272		28.248		保石			63.677				佛罗线			240.6				机场线					39.2
4	南油			30.666				水厂			56		39.6		南山			154.691		90.823		35kV香水			43.373		14.414		保城Ⅲ线			90.892				英海线			113.4		61.2		山荣线					31.2
5	安由干线			178.891		71.088		4085			6.4		4.6		南山寺			339.266				陵城			317.341		136.748		保综线							鸽仔塘线			114		18.6		木棉线
6	田龙Ⅰ线			52.147		33.983		61276			8.4		3.6		崖城水厂线			6.153		2.051		岭门			160.169		49.239		保南线			36.058		7.679		金鸡岭线			151.2		23.4		县城Ⅱ线					174.4
7	田龙Ⅱ线			1.758		0.586		蜈之洲			22.8		8.8		35kV保育			21.095		4.688		椰林			275.606		118.657		豪都庄园			90.892											县委Ⅱ线					141.6
8	96217线			19.921		4.687		海棠湾Ⅰ线			142.4		59.2									35kV陵吊			32.873		19.513		保城线
9	清平线			17.873		5.713		海棠湾Ⅱ线			202.2		71.4
10	4802线			0.439				海棠湾Ⅲ线			23.6		7.6
交班人：																		接班人：																						2010-04-26
[truncated: 4 more columns]

## Sheet: 电力二
三亚地调日报(一)
				110kV				35kV				10kV				#1主变110kV												#2变110kV												10kV全站
				U				U				U				P				Q				I				P				Q				I				P				Q				I
				最大		最小		最大		最小		最大		最小		20时		04时		20时		04时		20时		04时		20时		04时		20时		04时		20时		04时		20时		04时		20时		04时		20时
1	河西变			117.432		114.402						10.647		10.205		30.315		15.453		5.569		0		157.587		76.728		27.635		13.783		2.453		0.885		141.679		69.433		58.612		29.559		4.419		0.652		3310.83
2	荔枝沟变			116.218		112.641						10.611		10.144		22.318		13.502		5.011		1.856		116.262		68.328		21.205		11.832		4.64		0.418		109.348		57.897		43.576		24.585		5.435		1.232		2460.04
3	鹿回头变			116.501		113.761						10.533		10.17		20.743		12.947		4.501		1.253		108.633		65.274		18.386		10.295		3.683		0.58		95.322		51.097		39.172		23.224		5.094		0.949		2257.27
4	天涯变			116.63		114.116						10.642		10.322		14.338		8.387		1.601		0		73.037		41.924		10.511		6.335		0.94		-1.079		53.174		31.992		3.829		2.057		0.696		0.443		1392.18
5	田独变			116.131		112.76						10.688		10.299		10.897		7.395		1.535		3.474		56.84		41.605														-11.571		-7.867		-0.888		-3.299		644.533
6	亚龙湾变			117.03		113.868						10.576		10.221		5.993		3.568		1.751		0.85		31.207		17.974		12.324		7.017		1.338		1.624		61.707		35.106		18.116		10.447		2.683		2.375		1027.56
7	林旺变			118.14		114.4						10.68		10.3		13.002		7.722		1.452		-0.099		65.7		38.7		0		0		0		0		0		0		13.08		7.8		0.45		0.42		723
8	保港站			115.97		113.723		37.54		36.365		10.785		10.353		0		0		0		0		0		0		12.348		6.502		0.307		-1.591		62.334		33.621		12.32		7.905		1.015		1.751		676.782
9	九所变			113.831		111.423		37.677		36.178		10.776		10.217		0		0		0		0		0		0		9.376		5.818		0.307		2.428		49.662		33.548		6.039		3.257		0.804		1.883		314.34
10	陵水变			115.938		111.814		38.221		36.768		10.756		10.123		13.944		6.401		2.52		3.007		72.283		35.076		10.98		5.723		2.321		2.659		56.451		32.142		13.873		6.396		1.557		2.763		776.21
11	通什变			117.92		113.96		37.415		36.085		10.87		10.51		4.532		1.672		2.134		1.254		25.4		10.6		3.19		-0.176		1.276		1.848		17.8		9.4		6.072		0.492		2.376		2.232		366
12	保亭变			116.361		112.357		38.175		36.87		10.615		10.23		1.472		-1.327		-0.322		-0.229		8.275		6.643		1.455		-1.478		-0.335		-0.214		8.321		6.915		3.296		1.19		0.222		0.61		201.454
13	佛罗变			117.92		115.28		37.695		36.435		10.68		10.31		20.262		12.276		5.082		3.036		105		62.4														-9.52		-6.16		-1.96		-1.6		540
14	乐东变			115.94		113.41		37.205		36.295		10.66		10.28		10.648		1.32		3.916		0.88		105		62.4														7.14		2.22		1.98		-0.66		390
15	临春变			117.26		114.18						10.57		10.29		7.26		3.96		-1.32		-0.66		360		210		0.99		0		0.33		0		30		30		7.8		5.4		-0.6		-1.2		420
16	华盛变																																							0		0		0		0		0
17	龙坡变																																							-9.52		-6.16		-1.96		-1.6		540
18	鹅仔变																																							7.14		2.22		1.98		-0.66		390
	河西变							荔枝沟变							鹿回头变							亚龙湾变							天涯变							九所变							通什变
	电流（A）			最大		最小		电流（A）			最大		最小		电流（A）			最大		最小		电流（A）			最大		最小		电流（A）			最大		最小		电流（A）			最大		最小		电流（A）					最大
1	儿童			250.314		87.188		西金			155.173		59.655		鹿回头			246.619		162.596		喜来登I			59.922		18.154		天亚线			257.371		140.992		35kV九金			151.575		30.862		35KV通毛线					53.6
2	滨海			200.391		100.782		荔金			208.968		85.322		大东海			113.73		62.753		凯来I			10.248		3.543		天海线			216.937		149.606		35kV九乐							35KV毛道线
3	T11			228.517		89.063		河西II			94.112		43.598		一市场			306.033		166.464		广场I			161.589		93.202		天机线			196.017		69.705		35kV九孔			0.879		0.586		河南开闭所线					103.2
4	T12			166.407		84.844		河西III			157.048		76.034		欧家园			257.869		78.574		广场II			159.825		71.809		天过线			29.359		1.934		九所			81.256		25.002		河北开闭所线					128
5	T13			332.814		200.391		河东I			274.951		127.748		山海天			2.461		0.703		华宇I			99.669		28.577		天虹线			75.77		24.729		九赤			138.097		55.278		河南线					190.4
6	T14			138.751		39.141		河东II			125.287		67.39		港务局			321.15		146.425		万豪I			53.253		15.756		国际公馆线			113.801		52.623		利国			0.391				河北线					152
7	银海			114.609		58.886		荔枝沟			229.744		97.646		市委							红霞II			120.689		59.438		西岛线			147.672		80.634		冲坡							度假村线					6
8	碧海蓝天			51.328		20.742		木材厂			64.694		25.491		鲁能线			47.988		14.766		六道			61.29		22.985		天高北线			37.533		15.119		龙西湾							电视台					14.2
9	西金线			30.235		12.422		凤凰机场			20.096		4.16		国大			191.424		94.042		博后村			26.659		11.71		海坡Ⅰ线			307.474		183.008		新城I			88.093				味精厂线
10	人民医院			180.235		32.344		水泥厂I			73.681		24.17		海军I							红树林			36.838		22.004		导航线			2.52		1.641		新城II			4.102				邮电山庄线					6.3
11	时代海岸			156.329		48.75		水泥厂II							海军II			92.021		46.054		金茂I			64.502		34.022		海坡II			143.101		62.702									春雷线					77.4
12	春园线			337.851		126.562		鸭仔塘			110.754		46.528		休闲会馆			51.797		22.149		金茂II			147.461		52.528		西岛II			26.487		9.493
13	光明线			350.507		110.918		三亚学院			218.109		56.725		宝宏			66.094		17.109		五号线			44.063		18.216		凯宾斯基			72.898		26.722
14	海月线			311.484		167.519		迎宾线			267.333		162.205		大东海II			230.448		121.991		龙虹线			25.638		8.795		火车站Ⅰ线			25.491		5.801
15	解放四路			320.625		98.437		凤凰线			292.004		139.585		金陵线			7.383		3.164		美爵线			89.692		36.446		中科院线			6.739		5.86
16	中港线			6.797				海航学院			1.524				悦榕庄线			55.811		26.895		供冷站线			10.76		1.552
17	蓝色海岸			38.613		17.695		火车站Ⅱ线							国宾馆Ⅰ线			30.146		12.656		田龙Ⅰ线
18	水城线			130.43		57.891		荔枝沟Ⅱ线			60.827		26.194		东海滨I线			72.774		30.059		田龙Ⅱ线
19	月川线			221.954		98.672		鸭仔塘Ⅱ线			259.305		116.204		东海滨II线			138.339		70.136
20	明珠广场线			166.407		84.844		共贸园线			160.447		66.394		新佳线			74.532		40.781
21	总参线			69.375		30.703		三亚学院Ⅱ线			9.96		2.168		爱地线			166.993		94.571
22	金凤凰线			102.422		25.43
23	西红线			66.797		11.953
	田独变							林旺变							保港变							陵水变							保亭变							佛罗站							乐东站
	电流（A）			最大		最小		电流（A）			最大		最小		电流（A）			最大		最小		电流（A）			最大		最小		电流（A）			最大		最小		电流（A）			最大		最小		电流（A）					最大
	田独			300.39		181.64		林旺			147.6		73.8		保港			35.547		23.437		35kV老站			195.269		60.463		35KV保大			110.081		57.191		35kV金尖			171				35kV抱由					66
2	红沙			158.784		83.787		藤桥			95.2		32		梅山			108.993		70.904		35kV新村			1.058		1.058		35KV保城			60.353		20.85		35kV佛孔			42.6		13.8		35kV九乐					84.8
3	监狱			28.42		8.79		青田			93.6		27.6		保北			136.339		50.395		35kV黎安			49.72		27.852		保石			61.137				佛罗线			223.2				机场线					38.4
4	南油			24.221				水厂			55.6		40		南山			142.972		96.682		35kV香水			50.228		20.214		保城Ⅲ线			83.199				英海线			111.6		67.2		山荣线					28.8
5	安由干线			129.091		72.26		4085			6.2		4.4		南山寺			336.922		196.88		陵城			337.44		130.816		保综线							鸽仔塘线			96		42		木棉线
6	田龙Ⅰ线			52.733		35.741		61276			8.4		3.6		崖城水厂线			11.427		1.758		岭门			187.883		47.093		保南线			37.53		6.617		金鸡岭线			85.2		25.2		县城Ⅱ线					163.2
7	田龙Ⅱ线			1.758		1.172		蜈之洲			21.2		8		35kV保育			22.072		4.297		椰林			268.223		123.506		豪都庄园			83.199											县委Ⅱ线					137.6
8	96217线			13.183		3.808		海棠湾Ⅰ线			124		67.2									35kV陵吊			90.621		21.535		保城线
9	清平线			20.509		6.153		海棠湾Ⅱ线			193.2		83.4
10	4802线			0.439				海棠湾Ⅲ线			22.4		2.8
交班人：																		接班人：																						2010-04-27
[truncated: 4 more columns]

## Sheet: 电力三
三亚地调日报(一)
				110kV				35kV				10kV				#1主变110kV												#2变110kV												10kV全站
				U				U				U				P				Q				I				P				Q				I				P				Q				I
				最大		最小		最大		最小		最大		最小		20时		04时		20时		04时		20时		04时		20时		04时		20时		04时		20时		04时		20时		04时		20时		04时		20时
1	河西变			117.367		114.725						10.662		10.205		30.559		14.34		6.056		1.566		159.696		70.839		27.078		13.574		2.412		1.005		138.515		68.027		57.742		28.247		5.075		1.279		3283.59
2	荔枝沟变			116.024		112.931						10.596		10.19		21.947		12.157		4.315		0.974		114.27		61.413		21.019		11.043		4.594		1.346		109.113		56.608		42.534		23.131		5.34		0.853		2421.37
3	鹿回头变			116.694		114.019						10.519		10.188		19.815		12.901		3.48		1.578		102.422		65.039		17.632		10.266		3.132		0.725		91.448		51.535		37.4		23.098		3.86		1.202		2137.72
4	天涯变			116.791		114.341						10.642		10.358		13.955		8.561		1.357		0		70.576		42.715		10.337		6.056		0.835		-1.323		52.559		30.586		3.575		2.595		0.285		1.835		1367.57
5	田独变			115.809		113.082						10.669		10.207		10.673		6.739		1.284		3.139		55.595		38.089														-11.394		-7.105		-0.66		-3.07		628.42
6	亚龙湾变			117.021		114.323						10.602		10.282		5.676		3.175		1.581		0.626		29.326		15.807		13.131		7.101		1.786		1.708		65.788		35.347		18.564		10.153		2.904		2.306		1049.34
7	林旺变			117.48		114.84						10.7		10.34		13.266		7.26		1.551		-0.231		67.5		36.6		0		0		0		0		0		0		13.35		7.29		0.48		0.57		741
8	保港站			115.809		113.884		37.404		35.82		10.727		10.071		0		0		0		0		0		0		12.264		7.646		0.349		-0.991		61.528		38.235		12.307		7.638		1.117		1.688		671.655
9	九所变			113.509		111.261		37.49		36.433		10.664		10.338		0		0		0		0		0		0		9.418		5.804		2.944		2.832		52.153		34.793		6.134		3.532		2.147		2.158		350.962
10	陵水变			116.196		112.458		38.429		37.222		10.778		10.32		14.498		6.972		2.957		0.571		74.947		34.454		10.186		2.579		0.203		3.165		51.421		20.294		14.448		6.957		1.831		0.335		812.137
11	通什变			117.81		114.51		37.45		35.875		10.9		10.56		4.862		0.858		2.134		1.43		27		8.4		3.52		0.528		1.32		1.496		19.4		8.2		6.96		0.6		2.28		2.148		406.8
12	保亭变			116.3		112.905		37.953		36.817		10.539		10.243		1.761		-2.179		-0.347		0.488		9.826		10.95		1.739		-2.308		-0.34		0.549		9.72		11.485		3.329		1.232		0.365		0.869		197.428
13	佛罗变			117.37		115.06		37.38		36.47		10.6		10.33		18.546		12.738		4.158		3.3		96		64.8														-8.24		-6.48		-1.56		-1.64		468
14	乐东变			116.27		112.53		37.38		36.015		10.62		10.18		12.452		0.132		3.652		1.716		94.2		64.8														7.2		2.7		2.22		1.08		432
15	临春变			117.26		114.73						10.58		10.31		7.26		3.96		-0.99		-0.66		360		210		0.99		0		0.33		0		60		30		8.1		4.5		-0.3		-1.5		450
16	华盛变																																							0		0		0		0		0
17	龙坡变																																							-8.24		-6.48		-1.56		-1.64		468
18	鹅仔变																																							7.2		2.7		2.22		1.08		432
	河西变							荔枝沟变							鹿回头变							亚龙湾变							天涯变							九所变							通什变
	电流（A）			最大		最小		电流（A）			最大		最小		电流（A）			最大		最小		电流（A）			最大		最小		电流（A）			最大		最小		电流（A）			最大		最小		电流（A）					最大
1	儿童			256.642		82.266		西金			171.581		63.054		鹿回头			231.678		156.62		喜来登I			61.795		21.975		天亚线			240.143		137.3		35kV九金			83.21		30.081		35KV通毛线					52.8
2	滨海			195.235		98.204		荔金			193.614		82.274		大东海			111.972		57.832		凯来I			12.385		3.016		天海线			201.555		144.244		35kV九乐							35KV毛道线
3	T11			210.47		91.407		河西II			94.58		43.833		一市场			280.545		167.343		广场I			158.35		88.609		天机线			182.393		57.662		35kV九孔			0.879		0.586		河南开闭所线					104
4	T12			168.868		80.157		河西III			163.348		68.709		欧家园			264.373		72.421		广场II			155.638		68.559		天过线			31.351		1.406		九所			85.163		23.439		河北开闭所线					106.8
5	T13			330.705		202.735		河东I			257.371		142.867		山海天			2.578		0.703		华宇I			105.057		28.109		天虹线			75.418		22.971		九赤			101.375		50.59		河南线					108.8
6	T14			142.969		64.453		河东II			120.833		64.694		港务局			299.705		165.585		万豪I			51.804		14.823		国际公馆线			105.363		52.154		利国							河北线					156
7	银海			107.929		54.492		荔枝沟			233.963		85.341		市委							红霞II			115.601		57.206		西岛线			132.202		76.063		冲坡							度假村线					7.2
8	碧海蓝天			50.976		19.687		木材厂			63.112		25.139		鲁能线			46.054		13.711		六道			77.124		28.555		天高北线			33.49		11.954		龙西湾							电视台					12.8
9	西金线			33.047		14.063		凤凰机场			21.503		4.043		国大			191.424		87.89		博后村			25.545		13.039		海坡Ⅰ线			301.497		28.128		新城I			75.592		28.323		味精厂线
10	人民医院			179.298		33.047		水泥厂I			68.408		27.539		海军I							红树林			38.128		21.642		导航线			2.403		0.117		新城II			3.125				邮电山庄线					6.8
11	时代海岸			142.969		51.094		水泥厂II							海军II			88.945		47.021		金茂I			57.804		25.479		海坡II			135.952		68.21									春雷线					69
12	春园线			348.222		131.133		鸭仔塘			123.646		44.77		休闲会馆			53.672		24.844		金茂II			144.969		64.002		西岛II			29.183		11.017
13	光明线			355.253		110.566		三亚学院			206.389		52.271		宝宏			67.09		19.043		五号线			48.828		18.688		凯宾斯基			70.672		25.139
14	海月线			316.757		159.258		迎宾线			271.904		165.135		大东海II			236.248		113.027		龙虹线			26.253		8.949		火车站Ⅰ线			23.03		5.45
15	解放四路			328.359		99.316		凤凰线			308.353		140.992		金陵线			9.932		3.164		美爵线			90.307		35.304		中科院线			6.387		5.684
16	中港线			11.484				海航学院			3.282				悦榕庄线			49.395		24.609		供冷站线			15.548		1.625
17	蓝色海岸			40.957		16.758		火车站Ⅱ线							国宾馆Ⅰ线			33.31		14.062		田龙Ⅰ线
18	水城线			118.711		54.024		荔枝沟Ⅱ线			58.893		23.557		东海滨I线			69.258		30.762		田龙Ⅱ线
19	月川线			217.852		93.164		鸭仔塘Ⅱ线			267.04		122.005		东海滨II线			142.382		69.785
20	明珠广场线			168.868		80.157		共贸园线			176.62		63.757		新佳线			79.717		45.703
21	总参线			71.485		30.703		三亚学院Ⅱ线			9.902		2.285		爱地线			177.423		83.907
22	金凤凰线			105.938		26.836
23	西红线			42.422		13.359
	田独变							林旺变							保港变							陵水变							保亭变							佛罗站							乐东站
	电流（A）			最大		最小		电流（A）			最大		最小		电流（A）			最大		最小		电流（A）			最大		最小		电流（A）			最大		最小		电流（A）			最大		最小		电流（A）					最大
	田独			310.937		177.734		林旺			171		82.2		保港			36.719		25.781		35kV老站			169.39		53.052		35KV保大			110.133		53.714		35kV金尖			152.4		81.6		35kV抱由					73.2
2	红沙			137.105		83.201		藤桥			85.6		32.8		梅山			97.273		67.974		35kV新村			1.058		1.058		35KV保城			59.809		13.638		35kV佛孔			27		10.8		35kV九乐					78.4
3	监狱			21.291		8.204		青田			93				保北			130.87		5.86		35kV黎安			53.24		30.14		保石			49.351		7.181		佛罗线			172.8				机场线					38.4
4	南油			30.862				水厂			56		39.6		南山			154.691		97.268		35kV香水			47.372		23.378		保城Ⅲ线			83.47		32.475		英海线			104.4		67.2		山荣线					32
5	安由干线			145.691		67.572		4085			6.4		4		南山寺			334.579		189.262		陵城			374.546		134.185		保综线							鸽仔塘线			106.2		57		木棉线
6	田龙Ⅰ线			54.491		33.397		61276			9		1.8		崖城水厂线			7.032		3.516		岭门			165.149		63.169		保南线			26.008		4.092		金鸡岭线			81		26.4		县城Ⅱ线					171.2
7	田龙Ⅱ线			1.758		1.172		蜈之洲			19.2		8		35kV保育			21.681		1.563		椰林			268.721		124.809		豪都庄园			83.47		32.475									县委Ⅱ线					144.8
8	96217线			15.234		4.394		海棠湾Ⅰ线			124.8		69.6									35kV陵吊			83.062		46.233		保城线
9	清平线			23.586		5.86		海棠湾Ⅱ线			193.2		71.4
10	4802线			0.146				海棠湾Ⅲ线			22		7.2
交班人：																		接班人：																						2010-04-28
[truncated: 4 more columns]

## Sheet: 电力四
三亚地调日报(一)
				110kV				35kV				10kV				#1主变110kV												#2变110kV												10kV全站
				U				U				U				P				Q				I				P				Q				I				P				Q				I
				最大		最小		最大		最小		最大		最小		20时		04时		20时		04时		20时		04时		20时		04时		20时		04时		20时		04时		20时		04时		20时		04时		20时
1	河西变			117.174		114.725						10.642		10.2		30.942		14.026		5.986		1.671		160.136		69.169		27.844		13.226		2.654		0.804		143.085		66.269		59.027		27.484		5.368		0.987		3341.6
2	荔枝沟变			115.702		113.318						10.53		10.256		22.69		11.6		4.826		1.206		116.848		59.772		21.947		10.672		5.243		0		112.395		54.615		44.556		22.436		6.257		0.284		2501.34
3	鹿回头变			116.275		113.955						10.51		10.232		18.609		11.926		3.527		0.975		96.446		60.235		18.328		9.686		3.77		0.377		94.884		48.392		36.862		21.674		4.715		0.443		2106.08
4	天涯变			116.597		114.341						10.616		10.342		14.094		6.334		1.009		1.705		71.542		32.519		10.859		5.43		1.183		-1.462		55.108		27.774		3.227		0.886		0.791		3.132		1413.28
5	田独变			115.596		112.921						10.635		10.29		11.078		6.32		1.758		2.874		58.818		35.525														-11.927		-6.572		-1.167		-2.741		673.83
6	亚龙湾变			116.667		114.21						10.56		10.268		5.681		3.658		1.672		0.825		29.392		18.359		13.388		7.573		1.977		1.964		68.131		38.164		19.059		11.088		3.146		2.736		1082.02
7	林旺变			117.48		114.84						10.62		10.38		14.058		7.326		1.584		-0.231		70.5		36.6		0		0		0		0		0		0		14.13		7.38		0.39		0.54		783
8	保港站			115.918		113.723		37.42		36.229		10.746		10.294		0		0		0		0		0		0		12.71		5.985		0.516		-1.479		64.531		30.764		12.777		7.207		0.698		1.84		703.883
9	九所变			113.457		110.943		37.557		36.246		10.698		10.275		0		0		0		0		0		0		8.957		4.911		2.874		2.246		50.468		28.64		5.669		2.951		2.126		1.808		328.988
10	陵水变			116.003		112.845		38.41		37.151		10.768		10.374		14.666		7.543		2.974		0.89		76.102		39.25		11.175		5.544		0.902		1.424		63.999		30.492		14.535		7.323		1.724		0.605		819.278
11	通什变			117.81		115.17		37.135		35.98		10.88		10.56		3.63		0.682		2.112		1.452		21.2		8.2		2.42		0.594		1.254		1.474		14		8.2		4.632		0.048		2.604		2.1		297.6
12	保亭变			116.224		113.271		37.862		36.664		10.651		10.181		2.357		-1.535		-0.201		0.654		12.734		8.056		2.529		-1.611		0.16		0.718		13.564		8.395		3.893		1.622		0.688		0.713		238.888
13	佛罗变			117.48		114.73		37.415		36.225		10.61		10.24		20.856		11.154		5.148		2.376		108.6		56.4														-9.84		-5.96		-2		-1.4		564
14	乐东变			116.05		112.31		37.31		35.84		10.6		10.14		12.144		1.276		4.576		1.628		108		57.6														7.08		2.82		2.22		1.08		420
15	临春变			117.04		114.51						10.55		10.31		7.59		3.96		-0.66		-0.33		39		30		4.29		0		0.99		0		21		30		11.1		4.5		0		-1.5		600
16	华盛变																																							0		0		0		0		0
17	龙坡变													6.277																										-9.84		-5.96		-2		-1.4		564
18	鹅仔变																																							7.08		2.82		2.22		1.08		420
	河西变							荔枝沟变							鹿回头变							亚龙湾变							天涯变							九所变							通什变
	电流（A）			最大		最小		电流（A）			最大		最小		电流（A）			最大		最小		电流（A）			最大		最小		电流（A）			最大		最小		电流（A）			最大		最小		电流（A）					最大
1	儿童			261.095		78.985		西金			169.94		68.679		鹿回头			247.85		165.936		喜来登I			80.315		20.437		天亚线			255.437		124.466		35kV九金			91.804		30.862		35KV通毛线					52.4
2	滨海			205.548		99.141		荔金			197.365		73.367		大东海			115.839		53.437		凯来I			13.249		3.074		天海线			200.236		131.147		35kV九乐							35KV毛道线
3	T11			227.579		90		河西II			96.221		43.716		一市场			311.131		162.421		广场I			168.47		89.396		天机线			226.518		57.311		35kV九孔			0.879		0.586		河南开闭所线					116
4	T12			170.626		79.336		河西III			160.271		70.32		欧家园			260.506		73.652		广场II			172.928		71.165		天过线			28.187		1.641		九所			81.842		23.439		河北开闭所线					96.8
5	T13			344.298		185.626		河东I			261.004		129.858		山海天			3.105		0.645		华宇I			109.741		30.334		天虹线			77.997		22.209		九赤			100.399				河南线					93.6
6	T14			146.954		69.141		河东II			135.718		67.038		港务局			346.99		153.632		万豪I			51.76		13.912		国际公馆线			114.036		46.997		利国							河北线					155.2
7	银海			112.851		52.558		荔枝沟			222.713		86.044		市委							红霞II			124.696		54.552		西岛线			153.649				冲坡							度假村线					7.2
8	碧海蓝天			54.492		20.39		木材厂			57.838		24.964		鲁能线			45.175		12.744		六道			78.434		26.528		天高北线			39.819		11.603		龙西湾							电视台					14.1
9	西金线			29.063		12.656		凤凰机场			18.28		4.101		国大			195.995		83.671		博后村			27.17		12.967		海坡Ⅰ线			300.266		144.156		新城I			95.711				味精厂线
10	人民医院			186.329		31.406		水泥厂I			89.502		18.75		海军I							红树林			37.409		21.872		导航线			1.875		0.938		新城II			2.735				邮电山庄线					7.3
11	时代海岸			154.219		52.5		水泥厂II							海军II			115.487		46.845		金茂I			59.012		31.688		海坡II			141.46		58.131									春雷线					54.6
12	春园线			348.574		121.113		鸭仔塘			120.833		48.286		休闲会馆			51.797		24.609		金茂II			143.585		50.651		西岛II			29.3		8.556
13	光明线			355.781		113.906		三亚学院			213.538		51.334		宝宏			72.598		19.336		五号线			47.862		20.017		凯宾斯基			76.004		26.663
14	海月线			317.636		157.676		迎宾线			302.728		139.468		大东海II			210.76		4.57		龙虹线			28.098		8.444		火车站Ⅰ线			24.319		2.344
15	解放四路			329.941		90.879		凤凰线			330.504		136.245		金陵线			8.086		3.164		美爵线			104.588		37.105		中科院线			6.27		5.626
16	中港线			7.266				海航学院			3.809				悦榕庄线			58.096		24.697		供冷站线			22.194		2.196
17	蓝色海岸			40.488		17.227		火车站Ⅱ线			11.486				国宾馆Ⅰ线			33.047		14.238		田龙Ⅰ线
18	水城线			114.258		54.375		荔枝沟Ⅱ线			47.29		21.096		东海滨I线			77.52		29.707		田龙Ⅱ线
19	月川线			220.665		99.493		鸭仔塘Ⅱ线			281.28		114.622		东海滨II线			139.569		69.082
20	明珠广场线			170.626		79.336		共贸园线			186.817		63.757		新佳线			88.067		49.131
21	总参线			82.735		29.297		三亚学院Ⅱ线			9.609		1.933		爱地线			179.18		82.969
22	金凤凰线			106.758		38.438									洲际线			83.321
23	西红线			39.024		13.359
	田独变							林旺变							保港变							陵水变							保亭变							佛罗站							乐东站
	电流（A）			最大		最小		电流（A）			最大		最小		电流（A）			最大		最小		电流（A）			最大		最小		电流（A）			最大		最小		电流（A）			最大		最小		电流（A）					最大
	田独			310.546		176.562		林旺			176.4		79.8		保港			39.062		23.828		35kV老站			179.506		59.757		35KV保大			101.575		45.494		35kV金尖			181.2		75		35kV抱由					55.6
2	红沙			134.176		79.392		藤桥			92.8		32		梅山			106.258		69.927		35kV新村			1.058		1.058		35KV保城			63.911		15.969		35kV佛孔			39.6		9		35kV九乐					85.2
3	监狱			21.193		8.497		青田			91.8		28.2		保北			129.698		44.535		35kV黎安			51.832		30.052		保石			58.121				佛罗线			251.4				机场线					39.2
4	南油			35.061				水厂			55.6		40		南山			180.473		93.166		35kV香水			44.867		19.951		保城Ⅲ线			93.209		34.302		英海线			103.2		66		山荣线					31.2
5	安由干线			166.783		60.542		4085			6.4		4.8		南山寺			337.508		175.786		陵城			378.237		140.44		保综线							鸽仔塘线			118.2		61.2		木棉线
6	田龙Ⅰ线			66.795		33.983		61276			9.6		3		崖城水厂线			7.325		3.809		岭门			186.447		63.191		保南线			32.611		5.029		金鸡岭线			134.4		25.8		县城Ⅱ线					161.6
7	田龙Ⅱ线			1.758		1.172		蜈之洲			24		8.8		35kV保育			21.291		10.938		椰林			292.482		126.055		豪都庄园			93.209		34.302									县委Ⅱ线					140.8
8	96217线			16.406		4.101		海棠湾Ⅰ线			138.4		72									35kV陵吊			56.517		27.687		保城线
9	清平线			20.949		5.42		海棠湾Ⅱ线			210.6		78
10	4802线			0.439				海棠湾Ⅲ线			24.4		7.2
交班人：																		接班人：																						2010-04-29
[truncated: 4 more columns]

## Sheet: 电力五
三亚地调日报(一)
				110kV				35kV				10kV				#1主变110kV												#2变110kV												10kV全站
				U				U				U				P				Q				I				P				Q				I				P				Q				I
				最大		最小		最大		最小		最大		最小		20时		04时		20时		04时		20时		04时		20时		04时		20时		04时		20时		04时		20时		04时		20时		04时		20时
1	河西变			117.496		114.66						10.662		10.205		30.524		15.001		6.126		1.601		157.763		73.388		25.686		14.131		2.091		1.005		131.659		72.07		56.495		29.417		4.135		1.243		3176.36
2	荔枝沟变			116.314		113.221						10.571		10.231		21.576		12.899		4.362		0.232		112.043		65.515		19.72		11.368		3.758		0		100.558		58.483		40.985		24.332		4.803		0		2304.47
3	鹿回头变			116.758		113.89						10.533		10.211		18.47		11.137		2.784		0.696		94.571		56.485		18.473		10.208		3.944		0.609		94.957		51.462		36.704		21.358		4.177		0.664		2101.68
4	天涯变			116.823		114.116						10.652		10.287		13.676		8.248		1.288		2.471		68.906		43.066		10.024		6.126		0.801		-1.183		50.449		31.465		3.639		2.152		0		3.481		1328.9
5	田独变			115.809		113.03						10.586		9.925		10.659		6.725		1.591		2.86		55.449		37.576														-11.445		-6.928		-1.015		-2.715		628.42
6	亚龙湾变			117.094		114.222						10.596		10.259		5.886		3.448		1.655		0.678		30.58		17.127		13.615		6.831		2.065		1.501		68.627		34.186		19.119		10.149		3.092		2.136		1089.05
7	林旺变			117.92		114.84						10.68		10.32		12.804		7.623		1.122		-0.099		64.5		38.1		0		0		0		0		0		0		12.99		7.65		0.15		0.42		717
8	保港站			115.861		112.973		37.591		35.769		10.849		10.12		0		0		0		0		0		0		12.361		4.353		0.321		0.237		62.847		21.755		12.307		5.748		0.787		0.596		675.317
9	九所变			113.561		110.887		37.71		36.143		10.824		10.222		0		0		0		0		0		0		9.348		5.274		0.195		2.121		49.369		30.032		6.081		3.215		0.857		1.724		312.508
10	陵水变			116.325		112.845		38.543		37.21		10.791		10.226		13.339		6.25		5.074		3.024		72.638		35.076		9.366		2.663		0.608		1.641		47.91		15.819		13.243		6.177		3.973		2.767		779.506
11	通什变			118.03		115.17		37.275		35.735		10.81		10.46		4.114		1.958		2.244		1.298		23.8		12		-0.198		-1.87		2.156		1.804		11		13		1.656		1.164		3.204		2.268		404.4
12	保亭变			116.486		113.445		37.94		36.677		10.692		10.18		-0.143		-1.418		-0.205		0.514		0.733		7.262		-0.106		-1.496		-0.181		0.58		0.773		7.615		2.911		1.649		0.996		0.73		203.855
13	佛罗变			117.48		114.73		37.45		36.155		10.61		10.23		22.968		10.824		6.6		2.178		120		54.6														-11.4		-4.8		-2.52		-0.96		660
14	乐东变			115.72		112.53		37.45		35.805		10.72		10.13		12.056		1.672		4.092		0.704		118.8		54.6														6.9		2.82		1.92		-0.54		384
15	临春变			117.26		114.51						10.57		10.31		6.93		4.29		-0.99		-0.66		33		21		4.29		0.66		1.32		0.66		24		12		11.4		7.2		0.3		-0.9		600
16	华盛变																																							0		0		0		0		0
17	龙坡变																																							-11.4		-4.8		-2.52		-0.96		660
18	鹅仔变																																							6.9		2.82		1.92		-0.54		384
	河西变							荔枝沟变							鹿回头变							亚龙湾变							天涯变							九所变							通什变
	电流（A）			最大		最小		电流（A）			最大		最小		电流（A）			最大		最小		电流（A）			最大		最小		电流（A）			最大		最小		电流（A）			最大		最小		电流（A）					最大
1	儿童			252.657		86.719		西金			197.365		70.203		鹿回头			242.225		176.835		喜来登I			56.496		20.789		天亚线			241.198		128.861		35kV九金			91.023		31.252		35KV通毛线					49.6
2	滨海			196.407		98.907		荔金			195.138		83.446		大东海			112.323		60.644		凯来I			11.888		4.451		天海线			194.259		136.069		35kV九乐							35KV毛道线
3	T11			213.751		97.5		河西II			80.282		36.684		一市场			306.736		182.284		广场I			162.614		88.078		天机线			194.259		71.99		35kV九孔			0.879		0.586		河南开闭所线					94.8
4	T12			167.227		92.579		河西III			147.819		71.932		欧家园			255.936		72.597		广场II			175.987		70.126		天过线			28.948		2.344		九所			82.428		25.393		河北开闭所线					141.2
5	T13			321.095		133.594		河东I			239.088		133.022		山海天			2.461		0.645		华宇I			106.228		31.271		天虹线			73.074		23.557		九赤			122.275		35.159		河南线					145.6
6	T14			135.235		69.141		河东II			145.211		65.28		港务局			354.372		146.776		万豪I			51.99		14.801		国际公馆线			125.638		48.052		利国							河北线					156
7	银海			112.323		55.195		荔枝沟			216.209		92.812		市委							红霞II			122.079		56.858		西岛线			144.742		77.352		冲坡							度假村线					6.4
8	碧海蓝天			50.097		21.972		木材厂			55.377		25.315		鲁能线			49.043		13.271		六道			77.263		23.475		天高北线			43.862		12.745		龙西湾							电视台					13.9
9	西金线			24.609		13.828		凤凰机场			17.87		2.519		国大			181.053		88.945		博后村			26.034		13.039		海坡Ⅰ线			288.488		175.8		新城I			78.913		32.229		味精厂线
10	人民医院			190.079		33.516		水泥厂I			81.885		33.252		海军I							红树林			37.014		9.448		导航线			2.344		1.172		新城II			2.93				邮电山庄线					7.1
11	时代海岸			142.501		56.485		水泥厂II							海军II			116.982		73.388		金茂I			59.358		30.437		海坡II			142.046		72.898									春雷线					161.4
12	春园线			365.624		130.078		鸭仔塘			94.229		48.638		休闲会馆			48.223		24.492		金茂II			147.297		50.508		西岛II			27.542		10.9
13	光明线			352.968		118.652		三亚学院			176.855		60.124		宝宏			79.453		19.863		五号线			64.42		16.931		凯宾斯基			74.832		26.546
14	海月线			304.277		163.828		迎宾线			283.39		146.969		大东海II			28.652				龙虹线			27.483		10.332		火车站Ⅰ线			11.075		1.758
15	解放四路			314.121		93.515		凤凰线			284.972		141.695		金陵线			8.613		3.516		美爵线			109.58		37.449		中科院线			6.212		5.626
16	中港线			5.273				海航学院			2.813				悦榕庄线			57.305		23.906		供冷站线			45.091		1.903
17	蓝色海岸			38.789		19.688		火车站Ⅱ线			13.654				国宾馆Ⅰ线			35.332		11.601		田龙Ⅰ线
18	水城线			114.61		57.071		荔枝沟Ⅱ线			47.29		9.845		东海滨I线			70.489		31.289		田龙Ⅱ线
19	月川线			214.102		102.305		鸭仔塘Ⅱ线			259.481		116.028		东海滨II线			150.819		73.652
20	明珠广场线			167.227		92.579		共贸园线			192.56		68.503		新佳线			100.196		50.977
21	总参线			79.922		28.008		三亚学院Ⅱ线			9.55		1.055		爱地线			195.235		59.649
22	金凤凰线			99.024		27.774									洲际线			59.941
23	西红线			47.11		15.117
	田独变							林旺变							保港变							陵水变							保亭变							佛罗站							乐东站
	电流（A）			最大		最小		电流（A）			最大		最小		电流（A）			最大		最小		电流（A）			最大		最小		电流（A）			最大		最小		电流（A）			最大		最小		电流（A）					最大
	田独			299.218		178.125		林旺			168		75		保港			39.453		20.703		35kV老站			144.452		52.817		35KV保大			144.555		58.698		35kV金尖			186		82.2		35kV抱由					78
2	红沙			151.167		76.756		藤桥			89.6		33.6		梅山			115.439		72.271		35kV新村			1.058		1.058		35KV保城			58.735		13.734		35kV佛孔			48		12		35kV九乐					99.6
3	监狱			20.607		7.911		青田			109.2		33		保北			137.316		48.441		35kV黎安			57.332		0.66		保石			47.353		6.661		佛罗线			266.4				机场线					35.2
4	南油			33.987				水厂			56		40		南山			166.41		104.885		35kV香水			42.362		18.325		保城Ⅲ线			78.547		30.235		英海线			105		55.2		山荣线					28
5	安由干线			153.503		73.822		4085			6		4.6		南山寺			339.266				陵城			337.733		122.363		保综线							鸽仔塘线			121.8		60.6		木棉线
6	田龙Ⅰ线			56.248		40.428		61276			8.4		3		崖城水厂线			12.013		4.395		岭门			158.718		34.621		保南线			28.555		2.987		金鸡岭线			162		36.6		县城Ⅱ线					159.2
7	田龙Ⅱ线			1.758		1.172		蜈之洲			27.2		8.4		35kV保育			25.979		6.641		椰林			264.751		118.144		豪都庄园			78.547		30.235									县委Ⅱ线					136.8
8	96217线			15.527		4.101		海棠湾Ⅰ线			140.8		30.4									35kV陵吊			81.743		46.409		保城线
9	清平线			15.968		6.299		海棠湾Ⅱ线			195.6		85.8
10	4802线			0.439				海棠湾Ⅲ线			25.2		5.6
交班人：																		接班人：																						2010-04-30
[truncated: 4 more columns]

## Sheet: 电力六
三亚地调日报(一)
				110kV				35kV				10kV				#1主变110kV												#2变110kV												10kV全站
				U				U				U				P				Q				I				P				Q				I				P				Q				I
				最大		最小		最大		最小		最大		最小		20时		04时		20时		04时		20时		04时		20时		04时		20时		04时		20时		04时		20时		04时		20时		04时		20时
1	河西变			116.916		114.982						10.616		10.236		31.046		14.061		6.613		-1.392		158.729		71.542		25.268		12.53		2.051		0.603		128.671		62.929		56.581		26.938		4.325		0.832		3153.51
2	荔枝沟变			115.573		113.221						10.53		10.266		20.926		11.275		3.944		0		108.058		58.483		18.885		10.997		3.666		1.021		98.096		55.904		39.816		22.436		4.361		0		2244.71
3	鹿回头变			115.953		114.309						10.501		10.27		17.634		11.137		3.063		0.557		91.407		55.781		17.951		9.367		3.596		0.319		92.179		46.711		35.723		20.345		4.493		0.316		2036.64
4	天涯变			116.307		114.277						10.591		10.373		13.99		8.108		0.905		-0.244		70.312		40.869		10.72		5.673		1.079		1.288		53.965		29.443		3.132		2.373		0		1.867		1385.15
5	田独变			115.33		113.348						10.591		10.246		10.185		6.097		1.298		2.623		52.885		34.134														-10.861		-6.42		-0.66		-2.512		594.728
6	亚龙湾变			116.546		114.548						10.532		10.306		6.182		3.583		1.659		0.792		32.098		18.271		14.26		7.524		2.11		1.757		71.343		37.88		20.196		10.985		3.21		2.532		1145.76
7	林旺变			117.26		114.62						10.64		10.34		12.969		7.062		0.891		-0.429		65.1		35.4		0		0		0		0		0		0		13.08		7.14		0.06		0.69		720
8	保港站			115.596		113.082		37.301		36.382		10.703		10.333		0		0		0		0		0		0		12.585		6.641		0.056		-1.772		63.872		34.28		12.434		7.879		1.053		1.7		685.571
9	九所变			113.134		110.569		37.915		36.297		10.902		10.29		0		0		0		0		0		0		9.446		5.734		0.223		2.4		50.102		33.255		6.092		3.649		1.036		1.946		317.391
10	陵水变			115.616		112.329		38.207		37.11		10.658		10.145		13.86		6.586		2.402		3.074		71.75		36.497		8.422		3.416		0.042		0.472		42.982		16.527		13.782		6.514		1.29		2.936		763.136
11	通什变			117.59		114.84		37.205		36.015		10.8		10.58		3.476		1.65		1.892		1.232		20.2		10.4		1.54		-2.86		1.32		2.486		10.6		18.8		3.24		2.844		2.472		2.544		266.4
12	保亭变			115.946		112.933		37.725		36.723		10.487		10.223		0.993		-2.832		0.461		0.719		6.172		14.008		1.034		-2.987		0.519		0.829		6.22		14.733		3.244		1.366		0.967		0.812		194.273
13	佛罗变			116.93		114.4		37.205		36.05		10.55		10.2		22.176		13.2		3.828		3.3		113.4		67.2														-10		-6.44		0.4		-1.56		548
14	乐东变			115.28		112.53		37.17		36.015		10.65		10.2		11.264		1.892		4.444		1.54		112.8		67.2														6.78		2.58		1.86		-0.66		378
15	临春变			116.82		114.95						10.52		10.35		6.93		3.96		-0.99		-0.66		36		21		3.63		0.33		0.99		0.33		18		12		10.5		6.9		0		-0.9		540
16	华盛变																																							0		0		0		0		0
17	龙坡变																																							-10		-6.44		0.4		-1.56		548
18	鹅仔变																																							6.78		2.58		1.86		-0.66		378
	河西变							荔枝沟变							鹿回头变							亚龙湾变							天涯变							九所变							通什变
	电流（A）			最大		最小		电流（A）			最大		最小		电流（A）			最大		最小		电流（A）			最大		最小		电流（A）			最大		最小		电流（A）			最大		最小		电流（A）					最大
1	儿童			250.079		81.797		西金			201.232		96.104		鹿回头			264.373		169.452		喜来登I			61.078		19.369		天亚线			243.131		127.103		35kV九金			82.038		25.783		35KV通毛线					50.8
2	滨海			205.548		91.641		荔金			206.038		82.978		大东海			117.597		63.632		凯来I			17.685		4.304		天海线			211.751		129.301		35kV九乐							35KV毛道线
3	T11			193.36		85.782		河西II			85.204		40.082		一市场			279.314		147.655		广场I			180.365		94.849		天机线			221.332		59.332		35kV九孔			0.879		0.586		河南开闭所线					83.6
4	T12			157.149		89.063		河西III			148.112		65.925		欧家园			266.482		72.773		广场II			166.501		73.112		天过线			27.894		2.285		九所			87.898		25.588		河北开闭所线					116.4
5	T13			258.985		149.532		河东I			234.986		123.412		山海天			1.992		0.645		华宇I			111.147		32.911		天虹线			84.443		24.788		九赤			100.789		43.753		河南线					132
6	T14			132.422		63.985		河东II			110.402		63.054		港务局			329.06		131.659		万豪I			53.89		15.174		国际公馆线			132.436		63.522		利国							河北线					156
7	银海			105.468		55.546		荔枝沟			208.299		81.21		市委							红霞II			134.816		60.902		西岛线			149.313		76.414		冲坡							度假村线					7.6
8	碧海蓝天			49.394		21.797		木材厂			55.553		25.315		鲁能线			46.054		13.623		六道			86.515		24.529		天高北线			36.918		13.361		龙西湾							电视台					15.1
9	西金线			26.484		11.719		凤凰机场			19.803		2.871		国大			177.538		81.738		博后村			27.983		13.187		海坡Ⅰ线			309.232		188.282		新城I			90.242		36.526		味精厂线
10	人民医院			203.438		32.578		水泥厂I			73.096		32.08		海军I							红树林			40.747		16.41		导航线			2.168		1.172		新城II			3.321				邮电山庄线					6.5
11	时代海岸			150.469		54.375		水泥厂II							海军II			118.476		71.191		金茂I			60.934		31.524		海坡II			139.82		74.422									春雷线					156
12	春园线			362.46		127.441		鸭仔塘			65.866		26.839		休闲会馆			48.106		24.082		金茂II			147.714		51.902		西岛II			26.018		9.142
13	光明线			367.382		111.269		三亚学院			157.751		51.802		宝宏			76.407		17.93		五号线			65.529		33.423		凯宾斯基			80.223		27.308
14	海月线			311.484		162.07		迎宾线			281.28		152.008		大东海II			30.234				龙虹线			25.748		9.048		火车站Ⅰ线			9.728		2.11
15	解放四路			312.539		92.812		凤凰线			301.321		133.256		金陵线			9.492		4.307		美爵线			117.61		46.05		中科院线			6.387		5.684
16	中港线			8.086				海航学院			3.282				悦榕庄线			57.656		26.104		供冷站线			3.367		1.581
17	蓝色海岸			40.84		18.516		火车站Ⅱ线			15.939				国宾馆Ⅰ线			31.904		16.875		田龙Ⅰ线
18	水城线			106.875		54.844		荔枝沟Ⅱ线			52.388		25.843		东海滨I线			73.477		31.641		田龙Ⅱ线
19	月川线			216.915		94.336		鸭仔塘Ⅱ线			241.725		119.368		东海滨II线			159.784		75.41
20	明珠广场线			157.149		89.063		共贸园线			125.287		51.158		新佳线			83.321		53.262
21	总参线			70.313		30.703		三亚学院Ⅱ线			4.043				爱地线			142.266		55.781
22	金凤凰线			103.829		27.774									洲际线			37.5		20.391
23	西红线			47.344		16.641
	田独变							林旺变							保港变							陵水变							保亭变							佛罗站							乐东站
	电流（A）			最大		最小		电流（A）			最大		最小		电流（A）			最大		最小		电流（A）			最大		最小		电流（A）			最大		最小		电流（A）			最大		最小		电流（A）					最大
	田独			305.859		169.921		林旺			159.6		78		保港			39.844		27.344		35kV老站			133.748		44.112		35KV保大			144.268		69.234		35kV金尖			193.2		92.4		35kV抱由					79.6
2	红沙			135.64		71.775		藤桥			90.4		29.6		梅山			101.766		68.365		35kV新村			1.058		1.058		35KV保城			55.927		16.086		35kV佛孔			46.2		13.8		35kV九乐					98.8
3	监狱			17.677		6.153		青田			105		33		保北			133.8		47.074		35kV黎安			53.812		28.776		保石			35.392				佛罗线			210				机场线					32
4	南油			29.885				水厂			55.2		39.6		南山			147.66		96.096		35kV香水			43.461		20.082		保城Ⅲ线			80.3		30.663		英海线			111		71.4		山荣线					28.8
5	安由干线			121.084		65.815		4085			5.8		4.6		南山寺			349.227		183.403		陵城			330.496		123.828		保综线							鸽仔塘线			123		61.2		木棉线
6	田龙Ⅰ线			59.764		37.499		61276			6		3.6		崖城水厂线			8.79		4.102		岭门			201.329		48.888		保南线			21.894		8.879		金鸡岭线			163.8		42.6		县城Ⅱ线					154.4
7	田龙Ⅱ线			1.758		1.172		蜈之洲			26.8		9.6		35kV保育			23.439		4.883		椰林			276.661		124.165		豪都庄园			80.3		30.663									县委Ⅱ线					132
8	96217线			14.355		4.687		海棠湾Ⅰ线			132.8		61.6									35kV陵吊			67.328		43.948		保城线
9	清平线			15.382		5.713		海棠湾Ⅱ线			210		69
10	4802线			0.439				海棠湾Ⅲ线			22		6.8
交班人：																		接班人：																						2010-05-01
[truncated: 4 more columns]

## Sheet: 电力日
三亚地调日报(一)
				110kV				35kV				10kV				#1主变110kV												#2变110kV												10kV全站
				U				U				U				P				Q				I				P				Q				I				P				Q				I
				最大		最小		最大		最小		最大		最小		20时		04时		20时		04时		20时		04时		20时		04时		20时		04时		20时		04时		20时		04时		20时		04时		20时
1	河西变			118.141		115.691						10.637		10.317		30.907		13.156		5.986		1.775		159.257		65.566		27.426		12.391		2.453		2.573		139.745		66.445		58.461		26.124		5.222		5.049		3278.31
2	荔枝沟变			116.089		112.996						10.586		10.221		22.597		12.435		4.918		1.856		117.552		63.757		20.787		10.765		4.64		0.325		107.59		54.732		42.723		23.1		5.878		1.201		2429.28
3	鹿回头变			117.693		114.986						10.645		10.305		20.743		11.926		3.48		1.717		105.821		59.766		18.212		9.135		3.886		0.464		93.202		45.468		38.729		21.263		5.664		1.171		2208.04
4	天涯变			117.596		114.921						10.723		10.424		14.303		7.691		1.427		-0.418		71.279		38.056		10.894		5.29		1.009		-1.601		54.317		27.598		3.322		2.341		0.443		0.981		1398.33
5	田独变			116.506		113.936						10.576		10.256		10.869		6.209		4.367		2.958		60.942		34.793														-11.648		-6.674		-3.806		-2.867		688.479
6	亚龙湾变			117.847		115.265						10.668		10.396		5.548		2.963		1.554		0.58		28.556		14.608		13.119		6.728		4.101		1.498		67.686		33.186		18.289		9.574		5.153		2.072		1063.52
7	林旺变			117.92		114.84						10.7		10.32		13.596		6.798		1.914		-0.594		69.3		34.5		0		0		0		0		0		0		13.68		6.87		0.78		0.87		762
8	保港站			116.719		113.723		37.625		36.45		10.815		10.222		0		0		0		0		0		0		12.445		6.53		2.916		1.116		64.165		33.255		12.244		6.902		1.256		0.508		685.571
9	九所变			113.884		111.692		37.574		36.519		10.678		10.338		0		0		0		0		0		0		9.404		5.385		3.209		2.609		52.519		32.302		6.124		3.289		2.358		2.02		353.403
10	陵水变			115.809		112.265		38.188		36.877		10.644		10.196		13.759		6.35		2.772		3.31		71.928		36.053		13.626		7.074		0.833		1.887		69.27		36.923		13.879		6.141		1.713		3.121		776.87
11	通什变			117.48		114.4		36.785		35.525		10.91		10.43		6.05		2.024		2.442		1.386		33		12.4		3.85		1.87		1.672		1.518		21.6		12.6		7.848		2.436		2.436		1.956		459.6
12	保亭变			115.918		112.804		37.632		36.54		10.557		10.151		2.07		-1.491		-0.265		0.454		11.377		7.948		2.16		-1.574		-0.189		0.524		11.781		8.34		3.613		1.559		0.655		0.705		227.14
13	佛罗变			117.7		115.5		37.485		36.4		10.63		10.3		20.856		11.022		5.214		2.97		108		56.4														-10		-5.72		-2.16		-1.36		572
14	乐东变			115.61		113.08		37.31		35.98		10.7		10.18		14.388		5.236		4.972		1.452		106.8		55.8														7.08		2.4		1.98		-0.54		396
15	临春变			117.81		115.28						10.54		10.31		7.26		3.63		1.98		0.99		360		180		0.99		0		0.33		0		60		30		8.1		4.2		2.1		1.2		450
16	华盛变																																							0		0		0		0		0
17	龙坡变																																							-10		-5.72		-2.16		-1.36		572
18	鹅仔变																																							7.08		2.4		1.98		-0.54		396
	河西变							荔枝沟变							鹿回头变							亚龙湾变							天涯变							九所变							通什变
	电流（A）			最大		最小		电流（A）			最大		最小		电流（A）			最大		最小		电流（A）			最大		最小		电流（A）			最大		最小		电流（A）			最大		最小		电流（A）					最大
1	儿童			249.376		71.953		西金			169.12		85.322		鹿回头			239.237		159.96		喜来登I			59.497		19.222		天亚线			243.131		129.74		35kV九金			82.038		27.346		35KV通毛线					54
2	滨海			211.876		89.532		荔金			206.038		73.016		大东海			119.355		58.711		凯来I			14.786		3.338		天海线			212.63		127.631		35kV九乐							35KV毛道线
3	T11			205.079		80.157		河西II			96.104		41.02		一市场			273.514		145.194		广场I			162.852		81.508		天机线			212.454		58.629		35kV九孔			0.879		0.586		河南开闭所线					128.8
4	T12			159.727		80.86		河西III			153.825		61.53		欧家园			266.482		67.324		广场II			158.317		67.681		天过线			27.718				九所			80.084		21.291		河北开闭所线					48
5	T13			359.298		190.782		河东I			260.184		120.247		山海天			2.754		0.645		华宇I			110.093		27.64		天虹线			77.586		17.228		九赤			115.244		55.668		河南线					254.4
6	T14			150.235		58.828		河东II			122.591		59.538		港务局			329.939		155.565		万豪I			51.738		15.054		国际公馆线			113.098		49.693		利国			0.391				河北线					153.6
7	银海			107.226		46.23		荔枝沟			234.403		80.068		市委							红霞II			112.691		51.24		西岛线			142.984		68.914		冲坡							度假村线					6.8
8	碧海蓝天			47.988		20.039		木材厂			58.19		23.909		鲁能线			46.933		13.623		六道			75.462		31.593		天高北线			33.578		13.185		龙西湾							电视台					13.2
9	西金线			26.25		12.188		凤凰机场			19.803		3.984		国大			187.733		74.706		博后村			23.541		12.045		海坡Ⅰ线			314.155		30.413		新城I			93.367		42.191		味精厂线
10	人民医院			177.657		32.11		水泥厂I			64.599		18.164		海军I							红树林			36.942		17.678		导航线			2.52		1.055		新城II			4.493				邮电山庄线					6.2
11	时代海岸			151.641		51.328		水泥厂II							海军II			126.825		71.103		金茂I			57.535		16.657		海坡II			137.241		58.717									春雷线					43.8
12	春园线			353.144		120.586		鸭仔塘			114.27		47.232		休闲会馆			49.278		22.559		金茂II			148.867		62.147		西岛II			25.901		9.142
13	光明线			354.902		102.48		三亚学院			189.395		47.466		宝宏			70.02		16.934		五号线			47.51		16.613		凯宾斯基			71.492		25.55
14	海月线			316.933		148.183		迎宾线			291.359		162.674		大东海II			242.225		110.917		龙虹线			25.309		8.389		火车站Ⅰ线			22.327		6.036
15	解放四路			317.812		86.133		凤凰线			287.609		124.818		金陵线			7.471		3.252		美爵线			105.474		32.164		中科院线			6.739		5.86
16	中港线			6.797				海航学院			3.399				悦榕庄线			62.49		25.4		供冷站线			10.79		1.596
17	蓝色海岸			38.906		14.824		火车站Ⅱ线							国宾馆Ⅰ线			28.916		12.129		田龙Ⅰ线
18	水城线			101.719		48.633		荔枝沟Ⅱ线			60.651		24.788		东海滨I线			73.125		31.465		田龙Ⅱ线
19	月川线			219.024		86.485		鸭仔塘Ⅱ线			258.074		122.708		东海滨II线			151.698		65.917
20	明珠广场线			159.727		80.86		共贸园线			185.059		70.379		新佳线			85.606		47.373
21	总参线			71.367		29.297		三亚学院Ⅱ线			9.726				爱地线			163.009		81.211
22	金凤凰线			97.383		23.086
23	西红线			36.328		14.297
	田独变							林旺变							保港变							陵水变							保亭变							佛罗站							乐东站
	电流（A）			最大		最小		电流（A）			最大		最小		电流（A）			最大		最小		电流（A）			最大		最小		电流（A）			最大		最小		电流（A）			最大		最小		电流（A）					最大
	田独			326.562		170.312		林旺			159.6		73.2		保港			39.453		24.219		35kV老站			148.922		55.405		35KV保大			100.436		43.568		35kV金尖			164.4		79.2		35kV抱由					43.6
2	红沙			152.046		73.24		藤桥			94.4		30.4		梅山			115.439		71.685		35kV新村			1.058		1.058		35KV保城			60.022		18.424		35kV佛孔			35.4		9		35kV九乐					84.4
3	监狱			19.728		7.227		青田			82.8		27.6		保北			136.144		46.879		35kV黎安			55.176		26.4		保石			62.798		8.528		佛罗线			238.2				机场线					38.4
4	南油			31.35				水厂			56.4		39.2		南山			152.933		90.823		35kV香水			45.614		20.258		保城Ⅲ线			79.404		31.86		英海线			113.4		62.4		山荣线					31.2
5	安由干线			133.387		64.057		4085			6.8		4.6		南山寺			318.172		46.876		陵城			335.272		117.91		保综线							鸽仔塘线			109.8		59.4		木棉线
6	田龙Ⅰ线			54.491		33.397		61276			6		3.6		崖城水厂线			7.618		4.102		岭门			153.013		64.283		保南线			39.477		8.081		金鸡岭线			111.6		23.4		县城Ⅱ线					160
7	田龙Ⅱ线			1.758		1.172		蜈之洲			38.4		7.6		35kV保育			16.408		0.781		椰林			259.214		108.051		豪都庄园			79.404		31.86									县委Ⅱ线					133.6
8	96217线			23.144		3.808		海棠湾Ⅰ线			141.6		64									35kV陵吊			32.082		19.513		保城线
9	清平线			22.267		4.834		海棠湾Ⅱ线			196.2
10	4802线							海棠湾Ⅲ线			21.6		6.4
交班人：																		接班人：																						2010-04-25
[truncated: 4 more columns]

[truncated: 7 more sheets: 电量1, 电量2, 电量3, 电量4, 电量5, 电量6, 电量7]
