# Supplementary material for: A Scalable Distribution Network Risk Evaluation Framework via Symbolic Dynamics
Source: PLoS One. 2015 Mar 19;10(3):e0112940. doi: 10.1371/journal.pone.0112940 (PMC4366100; doi:10.1371/journal.pone.0112940)
Supplement: S2 Raw Data — (XLS) [file pone.0112940.s002.xls]

## Sheet: Table 1
	Hexi station I				Hexi station II				Total		lizhi gou station I				lizhi gou station II				Total		Tianya station I				Tianya station II				Total
	Maximum current	Minimum current	Maximum active	Minimum Active	Maximum current	Minimum current	Maximum active	Minimum Active			Maximum current	Minimum current	Maximum active	Minimum Active	Maximum current	Minimum current	Maximum active	Minimum Active			Maximum current	Minimum current	Maximum active	Minimum Active	Maximum current	Minimum current	Maximum active	Minimum Active
Monday	164.003	104.853	32.021	21.649	139.218	97.558	27.357	19.352	303.221	202.411	124.818	99.151	23.664	19.117	113.098	83.212	21.901	16.426	237.916	182.363	70.224	54.668	14.059	10.788	51.768	35.508	10.337	7.031	121.992	90.176
Tuesday	175.428	87.099	33.97	17.472	152.577	76.113	29.236	15.036	328.005	163.212	132.436	76.883	25.242	15.126	122.591	64.694	23.2	13.131	255.027	141.577	75.058	43.769	14.964	8.561	57.305	30.674	11.416	6.056	132.363	74.443
Wednesday	176.483	97.646	33.622	20.048	151.347	90.878	29.167	17.89	327.83	188.524	137.476	91.416	25.891	17.771	132.202	72.078	24.546	13.966	269.678	163.494	76.552	47.812	15.103	9.674	55.899	31.817	11.068	6.3	132.451	79.629
Thursday	179.999	102.831	34.875	20.953	153.104	100.546	29.723	19.769	333.103	203.377	139.116	88.252	26.402	17.4	112.981	63.874	20.648	11.878	252.097	152.126	91.669	50.713	17.922	9.953	59.063	33.047	11.729	6.509	150.732	83.76
Friday	181.932	106.523	34.248	21.544	147.304	93.691	28.331	18.725	329.236	200.214	139.351	95.635	26.309	18.653	111.574	72.312	20.555	13.595	250.925	167.947	93.603	66.621	17.922	13.189	62.666	34.014	12.182	6.787	156.269	100.635
Saturday	185.184	111.62	35.257	22.31	176.483	98.261	33.691	19.352	361.667	209.881	113.801	98.331	21.715	19.117	110.637	84.97	19.627	16.565	224.438	183.301	96.064	73.3	18.479	14.616	62.315	41.924	12.182	8.353	158.379	115.224
Sunday	179.559	110.829	34.248	22.032	157.147	83.847	30.002	16.846	336.706	194.676	135.132	102.433	25.474	19.627	124.935	86.728	23.942	16.147	260.067	189.161	78.925	69.257	15.451	13.816	58.008	37.881	11.416	7.413	136.933	107.138
	185.184	87.099	35.257	17.472	176.483	76.113	33.691	15.036	361.667	163.212	139.351	76.883	26.402	15.126	132.202	63.874	24.546	11.878	269.678	141.577	96.064	43.769	18.479	8.561	62.666	30.674	12.182	6.056	158.379	74.443
	Luhuitou station I				Luhuitou station II				Total		Tiandu station I				Tiandu station II				Total		Yalongwan station I				Yalongwan station II				Total
	Maximum current	Minimum current	Maximum active	Minimum Active	Maximum current	Minimum current	Maximum active	Minimum Active			Maximum current	Minimum current	Maximum active	Minimum Active	Maximum current	Minimum current	Maximum active	Minimum Active			Maximum current	Minimum current	Maximum active	Minimum Active	Maximum current	Minimum current	Maximum active	Minimum Active
Monday	95.391	74.766	18.702	14.989	94.226	67.033	18.386	9.077	189.617	141.799	71.563	56.254	13.436	10.157					71.563	56.254	30.283	17.435	5.859	3.53	63.021	42.61	12.719	8.75	93.304	60.045
Tuesday	98.086	63.633	19.073	12.808	101.828	56.872	19.604	11.426	199.914	120.505	74.493	48.93	13.882	8.915					74.493	48.93	31.768	16.984	6.166	3.4	69.058	37.814	13.908	7.759	100.826	54.798
Wednesday	101.719	68.321	19.676	13.643	100.439	61.258	19.401	12.296	202.158	129.579	72.809	49.003	13.715	8.929					72.809	49.003	32.285	18.744	6.214	3.736	71.073	36.741	14.258	7.556	103.358	55.485
Thursday	100.547	70.196	19.444	14.107	101.463	59.43	19.691	12.035	202.01	129.626	63.946	44.755	12.278	8.204					63.946	44.755	31.977	17.853	6.224	3.601	73.715	41.661	14.91	8.561	105.692	59.514
Friday	106.875	69.844	20.094	14.107	103.656	60.527	19.778	12.122	210.531	130.371	65.777	50.102	12.138	9.013					65.777	50.102	33.99	16.885	6.443	3.375	75.402	42.158	14.872	8.683	109.392	59.043
Saturday	101.368	73.477	19.351	14.896	105.703	61.331	20.068	12.238	207.071	134.808	63.579	48.71	11.971	8.818					63.579	48.71	33.803	18.667	6.434	3.748	77.329	45.085	15.34	9.178	111.132	63.752
Sunday	98.907	78.75	18.98	15.685	103.437	61.989	19.749	12.354	202.344	140.739	64.238	49.662	11.51	9.013					64.238	49.662	30.492	18.623	5.876	3.742	71.89	42.793	14.286	8.719	102.382	61.416
	106.875	63.633	20.094	12.808	105.703	56.872	20.068	9.077	210.531	120.505	74.493	44.755	13.882	8.204	0	0	0	0	74.493	44.755	33.99	16.885	6.443	3.375	77.329	36.741	12.719	7.556	111.132	54.798
	Baogang station I				Baogang station II				Total		Lingshui station I				Lingshui station II				Total		Baoting station I				Baoting station II				Total
	Maximum current	Minimum current	Maximum active	Minimum Active	Maximum current	Minimum current	Maximum active	Minimum Active			Maximum current	Minimum current	Maximum active	Minimum Active	Maximum current	Minimum current	Maximum active	Minimum Active			Maximum current	Minimum current	Maximum active	Minimum Active	Maximum current	Minimum current	Maximum active	Minimum Active
Monday	0	0	0	0	58.159	54.057	11.329	10.673	58.159	54.057	76.368	56.654	14.549	10.954	55.816	47.049	10.916	8.897	132.184	103.703	13.575	3.724	2.586	-0.533	14.352	4.17	2.69	-0.625	27.927	7.894
Tuesday	0	0	0	0	66.509	35.452	12.85	7.046	66.509	35.452	76.279	45.91	14.515	8.954	63.371	31.565	12.473	5.862	139.65	77.475	13.334	5.841	2.394	-0.876	13.853	6.149	2.487	-0.883	27.187	11.99
Wednesday	0	0	0	0	68.267	45.487	13.408	8.887	68.267	45.487	76.279	45.91	14.515	8.954	63.371	31.565	12.473	5.862	139.65	77.475	15.987	2.675	2.877	-0.562	16.243	3.016	2.971	-0.615	32.23	5.691
Thursday	0	0	0	0	70.391	42.044	13.952	8.357	70.391	42.044	77.611	52.57	14.818	10.55	60.174	35.069	11.911	7	137.785	87.639	15.493	1.532	2.806	-0.037	16.047	2.05	2.985	-0.022	31.54	3.582
Friday	0	0	0	0	76.251	49.882	14.803	9.934	76.251	49.882	79.742	54.612	15.036	11.054	49.574	30.645	9.548	6.22	129.316	85.257	36.347	1.035	6.746	-0.02	37.718	1.743	7.071	0.057	74.065	2.778
Saturday	0	0	0	0	68.121	49.076	13.268	9.669	68.121	49.076	75.569	58.342	14.381	11.374	61.473	36.916	12.027	7.273	137.042	95.258	35.057	17.974	6.578	3.412	36.204	18.981	6.845	3.635	71.261	36.955
Sunday	0	0	0	0	73.321	44.608	14.217	8.804	73.321	44.608	77.167	57.01	14.666	11.021	58.466	35.354	11.374	6.825	135.633	92.364	37.177	20.099	6.866	3.732	38.502	20.879	7.225	3.903	75.679	40.978
	0	0	0	0	76.251	35.452	14.803	7.046	76.251	35.452	79.742	45.91	15.036	8.954	63.371	30.645	12.473	5.862	139.65	77.475	37.177	1.035	6.866	-0.876	38.502	1.743	7.225	-0.883	75.679	2.778
	Jiusuo station I				Jiusuo station II				Total		Tongshen station I				Tongshen station II				Total		Foluo station I				Foluo station II				Total
	Maximum current	Minimum current	Maximum active	Minimum Active	Maximum current	Minimum current	Maximum active	Minimum Active			Maximum current	Minimum current	Maximum active	Minimum Active	Maximum current	Minimum current	Maximum active	Minimum Active			Maximum current	Minimum current	Maximum active	Minimum Active	Maximum current	Minimum current	Maximum active	Minimum Active
Monday	0	0	0	0	68.267	55.668	12.375	9.934	68.267	55.668	32.8	16	5.984	2.772	12.4	7.8	2.068	0.748	45.2	23.8	84.6	76.2	15.906	15.114	0	0	0	0	84.6	76.2
Tuesday	0	0	0	0	86.579	37.21	15.584	6.543	86.579	37.21	28	13.8	4.906	2.31	15.4	9.2	2.596	0.704	43.4	23	91.8	49.2	17.952	9.108	0	0	0	0	91.8	49.2
Wednesday	0	0	0	0	84.675	49.516	15.766	8.72	84.675	49.516	33.8	9	6.16	0.814	10.6	8.4	1.584	-0.22	44.4	17.4	93	53.4	18.15	10.758	0	0	0	0	93	53.4
Thursday	0	0	0	0	88.337	54.497	16.338	9.585	88.337	54.497	34.8	14.4	6.336	2.376	16.6	7.2	2.948	-0.484	51.4	21.6	104.4	58.2	20.46	11.682	0	0	0	0	104.4	58.2
Friday	0	0	0	0	90.901	53.984	16.422	9.501	90.901	53.984	34.2	13.6	6.204	2.266	17.2	8.8	3.08	1.144	51.4	22.4	109.8	64.2	21.318	12.87	0	0	0	0	109.8	64.2
Saturday	0	0	0	0	86.286	57.353	16.059	10.101	86.286	57.353	36.4	15	6.6	2.53	11.2	7.2	1.804	0.902	47.6	22.2	103.8	66	20.394	13.266	0	0	0	0	103.8	66
Sunday	0	0	0	0	86.579	57.646	16.031	10.255	86.579	57.646	34.4	15	6.248	2.618	13	5.4	2.354	-0.11	47.4	20.4	109.2	66	21.252	13.134	0	0	0	0	109.2	66
	0	0	0	0	90.901	37.21	16.422	6.543	90.901	37.21	36.4	9	6.6	0.814	17.2	5.4	3.08	-0.484	51.4	17.4	109.8	49.2	21.318	9.108	0	0	0	0	109.8	49.2
	Linwang station I				Linwang station II				Total		Foluo station I				Foluo station II				Total
	Maximum current	Minimum current	Maximum active	Minimum Active	Maximum current	Minimum current	Maximum active	Minimum Active			Maximum current	Minimum current	Maximum active	Minimum Active	Maximum current	Minimum current	Maximum active	Minimum Active
Monday	70.5	48.6	13.893	9.636	0	0	0	0	70.5	48.6	84.6	76.2	15.906	15.114	0	0	0	0	84.6	76.2
Tuesday	76.5	41.1	15.048	8.382	0	0	0	0	76.5	41.1	91.8	49.2	17.952	9.108	0	0	0	0	91.8	49.2
Wednesday	78	45.3	15.081	9.075	0	0	0	0	78	45.3	93	53.4	18.15	10.758	0	0	0	0	93	53.4
Thursday	68.7	48.9	13.299	9.801	0	0	0	0	68.7	48.9	104.4	58.2	20.46	11.682	0	0	0	0	104.4	58.2
Friday	78.9	48.3	15.279	9.636	0	0	0	0	78.9	48.3	109.8	64.2	21.318	12.87	0	0	0	0	109.8	64.2
Saturday	78	48.9	15.246	9.834	0	0	0	0	78	48.9	103.8	66	20.394	13.266	0	0	0	0	103.8	66
Sunday	76.8	49.2	14.883	9.801	0	0	0	0	76.8	49.2	109.2	66	21.252	13.134	0	0	0	0	109.2	66
	78.9	41.1	15.279	8.382	0	0	0	0	78.9	41.1	109.8	49.2	21.318	9.108	0	0	0	0	109.8	49.2

## Sheet: Table2
	Sanya			Ledong			Lingshui
	Maximum active	Minimum Active	Daily power supply	Maximum active	Minimum Active	Daily power supply	Maximum active	Minimum Active	Daily power supply
Monday	262.21	182.83	507.588	48	16	77	44	26	87
Tuesday	268.91	162.18	492.268	45	17	72	46	27	85
Wednesday	273.99	166.07	513.275	46	19	76	45	28	87
Thursday	270.63	170.86	495.716	48	21	82	45	24	89
Friday	285.89	181.28	525.151	52	23	87	47	30	90.7
Saturday	280.58	190.43	536.051	50	25	97	48	31	91
Sunday	274.82	191.14	518.441	51	24	95	46	30	86
Maximum	285.89	162.18	536.051	52	16	97	48	24	91
Minimum			492.268			72			85
	Tongshen			Baoting
	Maximum active	Minimum Active	Daily power supply	Maximum active	Minimum Active	Daily power supply
Monday	12	6.9	23.2	15	8.3	27.2
Tuesday	13	6.6	23.4	16	7	27.1
Wednesday	14	5.1	23.555	16	8.8	28
Thursday	13	6.5	24.076	16	9.1	28.5
Friday	13.3	7.2	24.04	15	8	30.03
Saturday	13	6.6	23.67	15.5	8.7	31.5
Sunday	12	6.5	21.968	15	8.5	31.3
Maximum	14	5.1	24.076	16	7	31.5
Minimum			21.968			27.1
	Southern network											Sanya	Ledong	Lingshui	Tongshen	Baoting	Southern
	Maximum active	Minimum Active	Daily power supply								Monday	80.6586	66.8403	82.3864	80.5556	75.5556	78.9141
Monday	381.21	240.03	721.988								Tuesday	76.2752	66.6667	76.9928	75	70.5729	74.9711
Tuesday	388.91	219.78	699.768								Wednesday	78.0556	68.8406	80.5556	70.1042	72.9167	76.7773
Wednesday	394.99	226.97	727.83								Thursday	76.3213	71.1806	82.4074	77.1667	74.2188	76.3327
Thursday	392.63	231.46	719.292								Friday	76.5375	69.7115	80.4078	75.3133	83.4167	76.329
Friday	413.19	249.48	756.921								Saturday	79.6046	80.8333	78.9931	75.8654	84.6774	79.7572
Saturday	407.08	261.73	779.221								Sunday	78.6031	77.6144	77.8986	76.2778	86.9444	78.6392
Sunday	398.82	260.14	752.709								The average load factor	78.008	71.6696	78.9931	75.7547	82.0312	77.3886
Maximum	413.19	219.78	779.221
Minimum			699.768
Last week
	Sanya			Ledong			Lingshui
	Maximum active	Minimum Active	Daily power supply	Maximum active	Minimum Active	Daily power supply	Maximum active	Minimum Active	Daily power supply
Monday	251.18	139.29	437.127	48	20	84	46	20	72.5
Tuesday	259.68	146.14	458.201	52	20	89	46	21	76
Wednesday	269.3	157.95	457.755	53	21	91	43	19	74
Thursday	269.53	172.26	529.072	53	21	89	46	25	84
Friday	278.25	172.23	507.787	52	24	92	50	27	87.7
Saturday	276.28	183.15	527.226	52	24	93	50	29	92
Sunday	269.42	187.27	523.177	54	21	95	46	31	90
Maximum	278.25	139.29	529.072	54	20	95	50	19	92
Minimum			437.127			84			72.5
	Tongshen			Baoting
	Maximum active	Minimum Active	Daily power supply	Maximum active	Minimum Active	Daily power supply						Maximum chain	The average daily consumption
Monday	12.2	6.3	21.502	15	6.1	22.4					Sanya	2.74573	512.641
Tuesday	12	5.8	28.767	15	6.4	23.47					Ledong	-3.7037	83.7143
Wednesday	13	6.9	24.768	16	7	23.7					Lingshui	-4	87.9571
Thursday	14	6.3	24.734	16	8.4	27.7					Tongshen	-12.5	23.4156
Friday	15	7.3	26.228	15	8.6	28.68					Baoting	-5.88235	29.09
Saturday	16	8.4	26.9	17	9	29.4					Southern	0.464404	736.818
Sunday	13	7.4	25.976	16	9.1	30.9
Maximum	16	5.8	28.767	17	6.1	30.9
Minimum			21.502			22.4
	Southern network
	Maximum active	Minimum Active	Daily power supply
Monday	372.38	191.69	637.529
Tuesday	384.68	199.34	675.438
Wednesday	394.3	211.85	671.223
Thursday	398.53	232.96	754.506
Friday	410.25	239.13	742.395
Saturday	411.28	253.55	768.526
Sunday	398.42	255.77	765.053
Maximum	411.28	191.69	768.526
Minimum			637.529

## Sheet: 周报表
海 南 省 南 部 电 网 运 行 周 报
(2010年05月10日至2010年05月16日)
一、负荷及电量情况
1、变电站负荷情况（A）：
变 电 站		鸭仔塘变		荔枝沟变		鹿回头变		河西变		天涯变		田独变	田独变	亚龙湾变		保港变		林旺变		陵水变		九所变		佛罗变	通什变		保亭变
变 压 器		1＃变	2＃变	1＃变	2＃变	1＃变	2＃变	1＃变	2＃变	1＃变	2＃变	1＃变	2＃变	1＃变	2＃变	1＃变	2＃变	1＃变	2＃变	1＃变	2＃变	1＃变	2＃变	1#变	1＃变	2＃变	1＃变	2＃变
额 定 电 流		572.6	572.6	209.9	209.9	209.9	209.9	209.9	209.9	165.3	209.9	105	209.9	105	165.3	105	84	105	42	209.9	165.3	52.4	105	209.9	52.5	52.5	52.5	52.5
最 大 电 流		428.89	433.11	123.88	117.9	97.03	84.8	145.46	107.41	101.43	34.45	74.493		33.99	77.329	0	76.251	78.9	0	79.742	63.371	0	90.901	109.8	36.4	17.2	37.177	38.502
最 小 电 流		181.59	193.89	38.21	30.47	31.52	27.12	36.65	26.72	23.82	12.66	44.755		16.885	36.741	0	35.452	41.1	0	45.91	30.645	0	37.21	49.2	9	5.4	1.035	1.743
全站最大电流		862		269.678		210.531		361.667		158.379		74.493		111.132		76.251		78.9		139.65		90.901		109.8	51.4		75.679
全站最小电流		375.48		141.577		120.505		163.212		74.443		44.755		54.798		35.452		41.1		77.475		37.21		49.2	17.4		2.778
发 生 日 期		2010-05-12		2010-05-12		2010-05-14		2010-05-15		2010-05-15		2010-05-11		2010-05-15		2010-05-14		2010-05-14		2010-05-11		2010-05-14		2010-05-14	2010-05-14		2010-05-16
2、南部电网负荷情况（MW）：								3、南部电网电量情况（万kWh）：									4、天气情况（℃）：
		最大日有功	发生日	环比增长	最小日有功	平均日负荷率				最大日电量	最小日电量	平均日电量	月累计电量	年累计电量		三亚本周天气情况		星期			周一	周二	周三	周四	周五	周六	周日
三亚		285.89	2010-05-14	2.74573	162.18	78.008		三亚		536.051	492.268	512.641	7896.86	55559.4				最高温度（℃）			31	32	32	33	33	33	33
乐东		52	2010-05-14	-3.7037	16	71.6696		乐东		97	72	83.7143	1378	11609				最低温度（℃）			26	26	26	26	26	27	27
陵水		48	2010-05-15	-4	24	78.9931		陵水		91	85	87.9571	1321.5	9637				上午天气情况			晴	晴	晴	晴	晴	晴	晴
通什		14	2010-05-12	-12.5	5.1	75.7547		通什		24.076	21.968	23.4156	389.573	2882.07				下午天气情况			晴	晴	晴	晴	晴	晴	晴
保亭		16	2010-05-11	-5.88235	7	82.0312		保亭		31.5	27.1	29.09	433.52	3218.92				夜间天气情况			晴	晴	晴	晴	晴	晴	晴
南部电网		413.19	2010-05-14	0.464404	219.78	77.3886		南部电网		779.221	699.768	736.818	11419.5	82906.4
二、电网运行情况
设备名称				保护动作情况								动作原因								故障时间			恢复时间			设备所属单位
110kV田坡线				距离动作，零序保护动作，重合闸不成功								原因不明								2010-05-10 00:48:00			2010-05-10 00:48:00			用户专线
10kV保北线				速断动作跳闸,重合闸成功								原因不明								2010-05-10 11:31:00			2010-05-10 11:31:00			崖城所
10kV三亚学院I线				电流I段保护动作跳闸，重合不成功																2010-05-13 01:40:00			2010-05-13 01:40:00			用户专线
10kV61276线				电流I段保护动作跳闸，重合不成功																2010-05-13 19:24:00			2010-05-14 21:52:00			用户专线
10kV商品街II线				过负荷保护动作跳闸																2010-05-14 22:45:00			2010-05-14 22:53:00			配电所
三、上周工作完成情况
5月10日：1、10kV鸭仔塘I线#12开关及10kV天亚线#6开关停电将#78杆至#82杆架空线改电缆；2、10kV河东I线1015开关及#86开关停电更换#51杆更换引下线。
5月11日：1、10kV商品街线#47审计局宿舍公变停电预试； 2、110kV鸭龙Ⅰ线停电侧鸭仔塘站间隔预试；3、110kV鸭龙Ⅱ线停电侧鸭仔塘站间隔预试；4、10kV天亚线#2开关、#3开关及#7开关停电拆除10kV天亚线西瓜村支线#1电缆分支箱内至美丽MALL630kVA箱变电缆头。
5月12日：1、10kV天海线#49开关、10kV椰风线#67开关及#17开关停电进行10kV椰风线#11杆上用户电源改接及跌落开关更换为真空开关和#3杆与#4杆之间新立电杆一基作为周成发400kVA箱变接火杆；2、月川渡口公变停电清理树障；3、10kVT11线#259月川渡口公变停电预试；4、鸭仔塘站110kV#1、#2PT轮流停电预试。
5月13日：1、10kV榆红线停电恢复#32至#34杆段故障线路； 2、110kV鸭荔Ⅰ线停电鸭仔塘站侧间隔预试； 3、10kV港门线市委公变停电预试；
5月14日：1、10kV安由干线停电处理保护装置告警不能复归及更换罗郁上村公变；
5月15日：1、110kV鸭荔Ⅱ线停电鸭仔塘站侧间隔预试； 2、10kV藤桥线停电更换龙海村低压台区公用变台及在10kV藤桥线#66杆安装真空开关； 3、10kV西金线荔枝沟站侧开关、金鸡岭开闭所侧开关及#64开关停电迁移10kV西金线#4、#5电杆及#4、#5杆间架空线改电缆；
5月15日：1、10kV中心广场Ⅰ、Ⅱ线同时停电更换亚龙湾中心广场配电房内损坏的环网柜。
四、本周计划工作
05月18日至19日：110kV五通线停电进行通什站侧B相CT换油。
05月19日：1、10kV光明线及H1箱内光明线进线开关停电进行安稳装置接线； 2、10kV春园线1015开关及儿童开闭所10kV春园线1012开关停电进行安稳装置接线； 3、10kVT12线及T6箱内T12线进线开关停电进行安稳装置接线；4、10kV儿童线1027开关及儿童开闭所10kV儿童线1022开关停电进行安稳装置接线； 5、10kVT13线停电进行安稳装置接线； 6、10kV滨海线1026开关及F7箱内滨海线的进线开关停电进行安稳装置接线；7、10kV西红线停电进行安稳装置接线； 8、10kV月川线1042开关及金鸡岭山庄H10箱内月川线的进线开关停电进行安稳装置接线； 9、10kV时代海岸线停电进行安稳装置接线； 10、10kVT11线1031开关及T11箱内T11线的进线开关停电进行安稳装置接线； 11、10kV碧海蓝天线停电进行安稳装置接线；12、10kV水城线停电进行安…
05月20日：1、鸭仔塘站10kV#1、#2站用变轮流预试。
五、存在问题及措施建议
缺陷类别		缺陷内容											发现时间			措施建议
重大缺陷		林旺站110kV林坡线重合闸动作监控中心没有信号											2009-04-25 18:06:00
		田独站#1主变11014刀闸C相触头测温90度,10kV#1电容器本体出线B相测温85度、C相测温90度											2010-04-21 21:55:00
		田独站#1主变有载调压在集控中心及后台都不能操作											2010-03-23 11:00:00
		育才站站用变高低压介损超标											2010-04-02 17:25:00
		鸭仔塘站#1电抗器本体线圈轻微变形											2010-04-12 03:45:00
		亚龙湾站#2主变在2档监控及现场后台湿示在0档及在集控中心及后台都不能遥控调档											2010-04-24 11:09:00
其它		1、110kV河西站、荔枝沟站和鹿回头站单台主变已超载；2、亚龙湾站、林旺站最小容量主变已不满足全站负荷要求，同时全站负荷已达到最大主变容量的80%以上；3、临春站电度表无法上传造成调度统计的日供电量减少十多万千瓦时；4、110kV鸭仔塘Ⅱ线、天亚线及T13线负荷均重载，相互之间负荷无法转移；5、110kV港务局线、光明线及解放四线负荷均重载，相互之间负荷无法转移；
编制：								审核：																	2010-05-16

## Sheet: 电力一
三亚地调日报(一)
				110kV				35kV				10kV				#1主变110kV												#2变110kV												10kV全站
				U				U				U				P				Q				I				P				Q				I				P				Q				I
				最大		最小		最大		最小		最大		最小		20时		04时		20时		04时		20时		04时		20时		04时		20时		04时		20时		04时		20时		04时		20时		04时		20时
1	河西变			117.883		114.853						10.657		10.114		32.021		21.649		6.439		0		164.003		104.853		27.357		19.352		2.613		1.97		139.218		97.558		59.451		40.937		5.241		2.412		3324.02
2	荔枝沟变			115.476		112.544						10.616		10.256		23.664		19.117		5.661		3.341		124.818		99.151		21.901		16.426		5.011		2.506		113.098		83.212		45.062		35.329		7.047		2.781		2561.99
3	鹿回头变			117.016		114.051						10.56		10.196		18.702		14.989		3.527		1.81		95.391		74.766		18.386		13.398		3.828		1.943		94.226		67.033		36.957		28.445		4.556		2.247		2093.77
4	天涯变			117.016		114.47						10.647		10.353		14.059		10.788		1.218		2.854		70.224		54.668		10.337		7.031		0.835		-0.94		51.768		35.508		3.512		3.702		0		3.417		1357.03
5	田独变			116.292		112.921						10.557		10.192		13.436		10.157		2.735		4.255		71.563		56.254														-14.236		-10.861		-1.726		-3.857		812.991
6	亚龙湾变			117.622		114.472						10.634		10.265		5.859		3.53		1.586		0.813		30.283		17.435		12.719		8.75		-0.755		0.213		63.021		42.61		18.47		12.183		0.426		0.949		1031.05
7	林旺变			117.04		114.62						10.58		10.24		13.893		9.636		1.881		0.297		70.5		48.6		0		0		0		0		0		0		13.92		9.69		0.72		0.12		780
8	保港站			116.772		113.723		38.442		36.332		11.062		10.285		0		0		0		0		0		0		11.329		10.673		1.688		0.028		58.159		54.057		11.356		10.087		0.99		1.396		629.173
9	九所变			114.524		110.834		37.778		36.195		10.761		10.285		0		0		0		0		0		0		12.375		9.934		4.325		3.879		68.267		55.668		4.96		3.575		1.808		1.851		278.328
10	陵水变			115.101		112.2		37.734		36.753		10.606		10.276		14.549		10.954		3.259		1.982		76.368		56.654		10.916		8.897		1.781		2.195		55.816		47.049		14.564		10.704		2.124		1.442		833.671
11	通什变			117.37		114.18		37.03		35.875		10.81		10.53		5.984		2.772		2.398		1.496		32.8		16		2.068		0.748		1.122		1.298		12.4		7.8		7.02		3.096		2.484		2.064		423.6
12	保亭变			115.583		112.514		37.741		36.634		10.612		10.236		2.586		-0.533		-0.153		0.552		13.575		3.724		2.69		-0.625		0.151		0.611		14.352		4.17		4.084		2.387		0.42		0.783		249.048
13	佛罗变			118.58		114.51		37.8		36.085		10.78		10.21		15.906		15.114		5.544		2.508		84.6		76.2														-7.16		-7.4		-2.08		-0.24		420
14	乐东变			116.93		112.2		37.59		36.015		10.73		10.17		11.132		4.048		4.84				83.4		77.4														7.5		3.54		2.46				408
15	临春变			117.81		114.73						10.6		10.34		6.6		4.62		-0.99		-0.66		33		24		1.98		0.33		0.33		0.33		9		9		8.7		7.8		-0.3		-0.9		450
16	华盛变			158		158						158		158		151		151						901		901														132		132		96		96		995
17	龙坡变																																							-7.16		-7.4		-2.08		-0.24		420
18	鹅仔变																																							7.5		3.54		2.46				408
	河西变							荔枝沟变							鹿回头变							亚龙湾变							天涯变							九所变							通什变
	电流（A）			最大		最小		电流（A）			最大		最小		电流（A）			最大		最小		电流（A）			最大		最小		电流（A）			最大		最小		电流（A）			最大		最小		电流（A）					最大
1	儿童			275.861		119.532		西金			263.348		140.054		鹿回头			207.772		158.554		喜来登I			56.935		22.282		天亚线			254.031		162.263		35kV九金			74.225		27.737		35KV通毛线					49.6
2	滨海			209.767		127.032		荔金			215.765		115.911		大东海			118.3		82.617		凯来I			11.61		3.821		天海线			222.299		148.903		35kV九乐			104.012		26.662		35KV毛道线
3	T11			240.235		129.376		河西II			107.238		59.303		一市场			313.064		216.034		广场I			176.998		97.411		天机线			223.266		83.681		35kV九孔			0.879		0.586		河南开闭所线					124.4
4	T12			176.134		90.118		河西III			173.163		102.257		欧家园			283.006		126.737		广场II			183.703		77.504		天过线			34.574		4.336		九所			83.991				河北开闭所线					28.4
5	T13			304.689		194.532		河东I			275.889		76.649		山海天			2.227		0.762		华宇I			109.273		31.74		天虹线			83.622		25.491		九赤			120.908				河南线					200
6	T14			158.438		103.36		河东II			159.04		88.017		港务局			380.036		204.959		万豪I			56.009		14.966		国际公馆线			104.894		54.146		利国			0.391				河北线					151.2
7	银海			139.218		84.726		荔枝沟			243.983		134.911		市委							红霞II			123.324		76.622		西岛线			140.992		79.462		冲坡							度假村线					7.2
8	碧海蓝天			50.8		27.07		木材厂			64.694		29.007		鲁能线			44.736		15.293		六道			76.187		30.012		天高北线			46.235		15.031		龙西湾							电视台					13.8
9	西金线			33.985		17.109		凤凰机场			20.507		5.566		国大			228.338		135.878		博后村			24.529		13.165		海坡Ⅰ线			321.011		183.535		新城I			77.545		18.947		味精厂线
10	人民医院			210.47		51.094		水泥厂I			87.304		38.525		海军I			101.074		58.007		红树林			52.55		17.76		导航线			2.461		1.172		新城II			3.321				邮电山庄线					6.9
11	时代海岸			160.782		59.063		水泥厂II							海军II			106.786		66.533		金茂I			56.344		25.023		海坡II			143.101		69.148									春雷线					45
12	春园线			362.988		163.652		鸭仔塘			116.614		36.098		休闲会馆			51.035		24.902		金茂II			147.176		74.708		西岛II			32.816		10.782
13	光明线			360.175		150.996		三亚学院			238.15		82.978		宝宏			72.364		19.688		五号线			51.31		20.071		凯宾斯基			94.522		28.128
14	海月线			328.535		225.175		迎宾线			297.688		190.333		大东海II			32.168				龙虹线			24.178		13.494		火车站Ⅰ线			11.193		2.168
15	解放四路			353.144		144.492		凤凰线			320.659		199.533		金陵线			10.019		4.307		美爵线			107.128		41.021		中科院线			8.731		6.27
16	中港线			5.742				海航学院			2.813				悦榕庄线			57.92		23.291		供冷站线			1.523		0.688
17	蓝色海岸			41.778		24.141		火车站Ⅱ线			20.979		0.82		国宾馆Ⅰ线			37.793		18.281		田龙Ⅰ线
18	水城线			130.313		72.071		荔枝沟Ⅱ线			66.452		36.918		东海滨I线			44.297		16.875		田龙Ⅱ线
19	月川线			341.837		146.954		鸭仔塘Ⅱ线			255.437		144.156		东海滨II线			168.221		105.292
20	明珠广场线			176.134		90.118		共贸园线			187.461		67.683		新佳线			74.971		42.627
21	总参线			79.571		38.555		三亚学院Ⅱ线			12.948		0.644		爱地线			150.352		65.508
22	金凤凰线			104.415		32.578									洲际线			77.109		24.609
23	西红线			109.922		24.727
	田独变							林旺变							保港变							陵水变							保亭变							佛罗站							乐东站
	电流（A）			最大		最小		电流（A）			最大		最小		电流（A）			最大		最小		电流（A）			最大		最小		电流（A）			最大		最小		电流（A）			最大		最小		电流（A）					最大
	田独			336.327		227.343		林旺			172.8		110.4		保港			41.797		27.734		35kV老站			151.863		71.285		35KV保大			93.62		34.326		35kV金尖			193.2				35kV抱由					66.4
2	红沙			299.982		217.083		藤桥			96		44		梅山			95.515		54.106		35kV新村			1.058		1.058		35KV保城			58.022		24.32		35kV佛孔			48		4.8		35kV九乐
3	监狱			25.49		9.766		青田			99		37.8		保北			141.613		6.446		35kV黎安			54.032		35.332		保石			62.044		20.386		佛罗线			225.6				机场线					52
4	南油			29.202				水厂			62		54		南山			152.348		21.68		35kV香水			51.283		27.289		保城Ⅲ线			99.826		46.251		英海线			99				山荣线					24.8
5	安由干线			107.999		63.862		4085			8		5		南山寺			359.189		230.279		陵城			358.051		211.209		保综线							鸽仔塘线			129.6		27		木棉线
6	田龙Ⅰ线			53.319		20.507		61276			10.2		3.6		崖城水厂线			9.962		5.86		岭门			171.872		89.778		保南线			45.655		14.581		金鸡岭线			195.6		4.8		县城Ⅱ线					171.2
7	田龙Ⅱ线			1.758		1.172		蜈之洲			26.4		9.2		35kV保育			24.416		5.274		椰林			298.547		176.579		豪都庄园			99.826		46.251									县委Ⅱ线					149.6
8	96217线			9.961		4.687		海棠湾Ⅰ线			150.4		80.8									35kV陵吊			77.436		15.03		保城线
9	清平线			19.191		8.204		海棠湾Ⅱ线			215.4		113.4
10	4802线			75.738		31.497		海棠湾Ⅲ线			29.6		10
交班人：																		接班人：																						2010-05-10
[truncated: 4 more columns]

## Sheet: 电力二
三亚地调日报(一)
				110kV				35kV				10kV				#1主变110kV												#2变110kV												10kV全站
				U				U				U				P				Q				I				P				Q				I				P				Q				I
				最大		最小		最大		最小		最大		最小		20时		04时		20时		04时		20时		04时		20时		04时		20时		04时		20时		04时		20时		04时		20时		04时		20时
1	河西变			117.174		114.66						10.642		10.165		33.97		17.472		7.413		0		175.428		87.099		29.236		15.036		3.458		1.166		152.577		76.113		63.161		32.852		6.635		1.425		3612.3
2	荔枝沟变			115.734		111.932						10.652		10.063		25.242		15.126		5.8		2.552		132.436		76.883		23.2		13.131		5.707		1.949		122.591		64.694		48.064		28.029		7.616		2.022		2777.32
3	鹿回头变			116.597		114.019						10.545		10.229		19.073		12.808		3.063		1.207		98.086		63.633		19.604		11.426		4.698		1.218		101.828		56.872		38.665		24.142		4.525		1.013		2207.16
4	天涯变			116.597		114.148						10.581		10.297		14.964		8.561		1.879		2.366		75.058		43.769		11.416		6.056		1.566		-1.288		57.305		30.674		3.512		2.531		0.158		3.417		1480.07
5	田独变			115.596		112.655						10.494		10.188		13.882		8.915		3.042		3.586		74.493		48.93														-14.972		-9.414		-1.979		-3.299		839.358
6	亚龙湾变			116.82		113.231						10.563		10.175		6.166		3.4		1.68		0.674		31.768		16.984		13.908		7.759		-0.077		-0.321		69.058		37.814		19.871		11.097		1.097		0.347		1114.72
7	林旺变			117.26		113.96						10.68		10.2		15.048		8.382		2.145		-0.198		76.5		41.1		0		0		0		0		0		0		15.18		8.43		0.72		0.6		849
8	保港站			115.918		112.707		37.301		36.143		10.576		10.188		0		0		0		0		0		0		12.85		7.046		2.456		0.377		66.509		35.452		12.307		6.788		1.117		0.165		692.163
9	九所变			113.03		110.73		37.165		36.042		10.576		10.246		0		0		0		0		0		0		15.584		6.543		4.855		2.637		86.579		37.21		6.24		2.38		1.756		1.428		349.741
10	陵水变			115.616		111.105		37.907		36.48		10.693		10.161		14.515		8.954		3.041		1.327		76.279		45.91		12.473		5.862		1.232		2.507		63.371		31.565		14.539		8.849		1.873		0.95		819.388
11	通什变			117.7		113.19		37.31		35.49		10.86		10.4		4.906		2.31		2.53		1.474		28		13.8		2.596		0.704		1.408		1.672		15.4		9.2		6.108		2.22		2.784		2.328		384
12	保亭变			116.119		111.515		37.819		36.413		10.654		10.211		2.394		-0.876		-0.825		0.773		13.334		5.841		2.487		-0.883		-0.785		0.814		13.853		6.149		4.325		1.832		1.693		0.782		260.68
13	佛罗变			116.6		114.4		36.61		35.84		10.45		10.14		17.952		9.108		2.64		3.894		91.8		49.2														-8.16		-4.52		1.4		-1.76		468
14	乐东变			115.72		113.08		37.275		36.05		10.68		10.26		10.208		2.772		2.376				91.8		48.6														7.32		2.82		1.62		-0.42		408
15	临春变			117.15		114.51						10.56		10.31		7.26		4.29		-0.99		-0.66		36		21		1.98		0.33		0.33		0.33		9		6		8.7		6.3		-0.3		-1.2		450
16	华盛变			158		114						158		114		2047		2047		2047		2047		80		77														2047		132		2047		96		877
17	龙坡变																																							-8.16		-4.52		1.4		-1.76		468
18	鹅仔变																																							7.32		2.82		1.62		-0.42		408
	河西变							荔枝沟变							鹿回头变							亚龙湾变							天涯变							九所变							通什变
	电流（A）			最大		最小		电流（A）			最大		最小		电流（A）			最大		最小		电流（A）			最大		最小		电流（A）			最大		最小		电流（A）			最大		最小		电流（A）					最大
1	儿童			290.626		88.125		西金			272.49		144.508		鹿回头			192.831		142.909		喜来登I			60.639		18.549		天亚线			267.568		56.783		35kV九金			80.084		23.049		35KV通毛线					44.8
2	滨海			226.407		112.266		荔金			215.882		101.144		大东海			129.023		66.445		凯来I			16.382		3.338		天海线			223.002		149.078		35kV九乐			102.84		23.732		35KV毛道线
3	T11			239.532		118.594		河西II			112.746		56.725		一市场			325.193		177.889		广场I			180.548		88.7		天机线			243.219		71.902		35kV九孔			0.879		0.586		河南开闭所线					137.6
4	T12			188.555		97.618		河西III			170.673		86.289		欧家园			296.189		101.074		广场II			173.806		78.046		天过线			33.578		2.461		九所			88.874		21.486		河北开闭所线					49.6
5	T13			341.251		20.625		河东I			292.18		147.672		山海天			2.227		0.703		华宇I			104.354		31.271		天虹线			77.762		21.272		九赤			116.415		25.197		河南线					185.6
6	T14			162.423		80.86		河东II			147.555		83.329		港务局			346.99		173.143		万豪I			55.35		14.614		国际公馆线			116.262		50.044		利国			0.391				河北线					160
7	银海			129.901		69.609		荔枝沟			239.149		96.415		市委							红霞II			134.505		63.812		西岛线			141.695		67.038		冲坡							度假村线					6
8	碧海蓝天			54.843		26.543		木材厂			67.683		26.722		鲁能线			45.703		13.623		六道			70.492		30.868		天高北线			41.225		13.537		龙西湾							电视台					14.1
9	西金线			32.813		14.766		凤凰机场			22.147		6.855		国大			225.877		109.511		博后村			27.988		12.331		海坡Ⅰ线			305.54		205.51		新城I			78.717		29.104		味精厂线
10	人民医院			196.876		39.141		水泥厂I			85.986		32.666		海军I			91.493		45.351		红树林			43.832		26.237		导航线			2.344		1.172		新城II			2.93				邮电山庄线					6.8
11	时代海岸			168.516		55.547		水泥厂II							海军II			115.224		54.668		金茂I			61.762		25.199		海坡II			130.444		65.163									春雷线					34.8
12	春园线			387.597		149.941		鸭仔塘			116.497		45.005		休闲会馆			55.371		25.957		金茂II			148.856		64.497		西岛II			28.714		8.556
13	光明线			383.906		133.418		三亚学院			258.895		63.054		宝宏			75.821		20.039		五号线			50.848		15.614		凯宾斯基			73.074		26.429
14	海月线			344.179		197.05		迎宾线			336.95		179.55		大东海II			33.926				龙虹线			24.727		9.959		火车站Ⅰ线			11.837		2.813
15	解放四路			357.539		117.597		凤凰线			331.91		165.076		金陵线			8.789		4.57		美爵线			99.903		36.922		中科院线			9.142		6.153
16	中港线			9.023				海航学院			2.871				悦榕庄线			56.25		22.061		供冷站线			1.537		0.688
17	蓝色海岸			46.817		23.496		火车站Ⅱ线			21.623		0.996		国宾馆Ⅰ线			31.289		15.908		田龙Ⅰ线
18	水城线			125.274		65.742		荔枝沟Ⅱ线			65.398		29.007		东海滨I线			50.801		16.172		田龙Ⅱ线
19	月川线			245.743		119.766		鸭仔塘Ⅱ线			280.225		122.357		东海滨II线			183.514		91.933
20	明珠广场线			188.555		97.618		共贸园线			197.482		74.656		新佳线			74.532		37.442
21	总参线			85.664		31.758		三亚学院Ⅱ线			12.304		2.109		爱地线			133.008		62.344
22	金凤凰线			98.086		28.711									洲际线			69.961		27.07
23	西红线			85.664		19.922
	田独变							林旺变							保港变							陵水变							保亭变							佛罗站							乐东站
	电流（A）			最大		最小		电流（A）			最大		最小		电流（A）			最大		最小		电流（A）			最大		最小		电流（A）			最大		最小		电流（A）			最大		最小		电流（A）					最大
	田独			339.452		197.656		林旺			183.6		98.4		保港			42.969		27.734		35kV老站			179.271		65.286		35KV保大			89.025		46.207		35kV金尖			165		75		35kV抱由					48
2	红沙			286.515		171.968		藤桥			91.2		44		梅山			97.664		58.403		35kV新村			84.554		1.058		35KV保城			56.434		17.446		35kV佛孔			26.4		6		35kV九乐
3	监狱			23.342		9.571		青田			104.4		32.4		保北			131.065		41.019		35kV黎安			51.48		33.176		保石			59.599		17.224		佛罗线			168.6				机场线					48.8
4	南油			30.374				水厂			62.4		44		南山			148.246		84.377		35kV香水			54.403		25.4		保城Ⅲ线			96.328		37.222		英海线			97.8		60.6		山荣线					26.4
5	安由干线			103.312		60.151		4085			8.6		4.6		南山寺			335.75		173.442		陵城			375.703		162.604		保综线							鸽仔塘线			102.6		58.2		木棉线
6	田龙Ⅰ线			55.076		32.812		61276			9.6		3.6		崖城水厂线			15.822		6.153		岭门			187.912		84.871		保南线			42.756		10.987		金鸡岭线			82.2		22.2		县城Ⅱ线					172
7	田龙Ⅱ线			1.758		1.172		蜈之洲			29.6		9.6		35kV保育			18.751		4.883		椰林			323.259		164.479		豪都庄园			96.328		37.222									县委Ⅱ线					146.4
8	96217线			15.234		4.687		海棠湾Ⅰ线			147.2		70.4									35kV陵吊			64.779		39.553		保城线
9	清平线			16.847		7.764		海棠湾Ⅱ线			204		94.2
10	4802线			66.656		24.904		海棠湾Ⅲ线			27.6		9.2
交班人：																		接班人：																						2010-05-11
[truncated: 4 more columns]

## Sheet: 电力三
三亚地调日报(一)
				110kV				35kV				10kV				#1主变110kV												#2变110kV												10kV全站
				U				U				U				P				Q				I				P				Q				I				P				Q				I
				最大		最小		最大		最小		最大		最小		20时		04时		20时		04时		20时		04时		20时		04时		20时		04时		20时		04时		20时		04时		20时		04时		20时
1	河西变			117.303		114.402						10.637		10.134		33.622		20.048		7.622		0		176.483		97.646		29.167		17.89		3.096		1.769		151.347		90.878		62.991		38.017		6.409		2.266		3587.69
2	荔枝沟变			115.283		111.095						10.566		10.109		25.891		17.771		6.264		3.155		137.476		91.416		24.546		13.966		6.914		1.392		132.202		72.078		49.96		31.474		8.216		2.812		2861.69
3	鹿回头变			116.533		113.697						10.525		10.185		19.676		13.643		3.434		1.299		101.719		68.321		19.401		12.296		4.176		1.334		100.439		61.258		39.013		26.009		4.746		1.076		2237.93
4	天涯变			116.597		114.084						10.642		10.307		15.103		9.674		1.949		0.174		76.552		47.812		11.068		6.3		1.357		-1.218		55.899		31.817		3.955		3.354		0.759		1.519		1484.47
5	田独变			115.757		112.707						10.547		10.188		13.715		8.929		3.055		3.502		72.809		49.003														-14.49		-9.414		-1.954		-3.121		827.639
6	亚龙湾变			117.03		113.936						10.583		10.234		6.214		3.736		1.707		0.943		32.285		18.744		14.258		7.556		0.132		-0.489		71.073		36.741		20.29		11.2		1.286		0.391		1144.7
7	林旺变			117.04		113.3						10.64		10.15		15.081		9.075		2.277		0.132		78		45.3		0		0		0		0		0		0		15.24		9.15		0.87		0.24		861
8	保港站			115.809		113.457		37.506		36.263		10.708		10.197		0		0		0		0		0		0		13.408		8.887		0.656		1.228		68.267		45.487		12.764		8.298		1.117		0.355		694.361
9	九所变			113.243		110.887		37.642		36.161		10.829		10.231		0		0		0		0		0		0		15.766		8.72		3.209		3.739		84.675		49.516		6.124		2.94		1.079		1.586		324.716
10	陵水变			115.358		111.04		37.938		36.456		10.662		10.192		14.902		10.03		3.192		1.73		78.233		51.06		12.193		7.302		-0.679		2.008		63.13		37.646		14.725		9.911		1.93		1.248		836.308
11	通什变			117.59		113.3		36.925		35.385		10.84		10.4		6.16		0.814		2.42		1.54		33.8		9		1.584		-0.22		1.298		1.672		10.6		8.4		6.468		0.192		2.604		2.484		414
12	保亭变			115.958		111.6		37.9		36.456		10.614		10.208		2.877		-0.562		-0.665		0.133		15.987		2.675		2.971		-0.615		-0.628		0.154		16.243		3.016		4.574		2.195		1.666		0.274		275.576
13	佛罗变			116.6		114.29		37.415		36.4		10.71		10.39		18.15		10.758		2.046		-0.33		93		53.4														-7.88		-5.32		1.4		3.12		440
14	乐东变			115.94		113.08		37.415		36.26		10.73		10.35		9.592		2.816		-1.012				93		54														7.62		3.3		-1.68		-0.36		426
15	临春变			117.26		114.18						10.57		10.29		7.26		4.62		-0.99		-0.66		36		24		1.98		0.33		0.33		0.33		9		9		8.7		6.9		-0.3		-0.9		480
16	华盛变			117		114						117		114		2047		2047		2047		2047		78		66														2047		2047		2047		1593		887
17	龙坡变																																							-7.88		-5.32		1.4		3.12		440
18	鹅仔变																																							7.62		3.3		-1.68		-0.36		426
	河西变							荔枝沟变							鹿回头变							亚龙湾变							天涯变							九所变							通什变
	电流（A）			最大		最小		电流（A）			最大		最小		电流（A）			最大		最小		电流（A）			最大		最小		电流（A）			最大		最小		电流（A）			最大		最小		电流（A）					最大
1	儿童			297.423		107.11		西金			276.24		159.978		鹿回头			199.686		138.69		喜来登I			62.864		18.768		天亚线			333.493		161.912		35kV九金			74.615		31.252		35KV通毛线					45.6
2	滨海			218.673		126.094		荔金			219.516		105.128		大东海			132.011		76.992		凯来I			13.074		3.909		天海线			229.243		153.034		35kV九乐			106.356		22.853		35KV毛道线
3	T11			254.298		120.469		河西II			123.646		58.952		一市场			305.506		215.506		广场I			181.042		92.927		天机线			229.331		64.079		35kV九孔			0.879		0.586		河南开闭所线					122.8
4	T12			193.243		103.36		河西III			171.845		94.053		欧家园			300.232		109.159		广场II			177.115		79.32		天过线			29.124		3.575		九所			82.233		27.932		河北开闭所线					79.6
5	T13			346.876		201.095		河东I			305.072		155.407		山海天			2.461		0.703		华宇I			108.219		32.091		天虹线			89.248		26.897		九赤			112.509		37.894		河南线					185.6
6	T14			168.985		95.391		河东II			145.68		74.422		港务局			359.646		209.53		万豪I			55.196		14.911		国际公馆线			119.544		54.029		利国			0.391				河北线					156.8
7	银海			131.659		75.058		荔枝沟			234.93		120.058		市委							红霞II			157.563		69.924		西岛线			156.345		84.736		冲坡							度假村线					6.4
8	碧海蓝天			53.964		25.84		木材厂			64.167		26.722		鲁能线			47.109		14.062		六道			75.176		30.261		天高北线			45.708		13.449		龙西湾							电视台					15.5
9	西金线			33.985		15		凤凰机场			22.85		3.105		国大			217.088		119.53		博后村			29.322		14.087		海坡Ⅰ线			322.593		95.635		新城I			93.953		32.229		味精厂线
10	人民医院			212.579		44.531		水泥厂I			93.75		40.869		海军I			96.679		50.449		红树林			42.915		12.737		导航线			2.754		1.348		新城II			3.125				邮电山庄线					7.5
11	时代海岸			167.344		56.485		水泥厂II							海军II			118.476		67.939		金茂I			62.163		26.308		海坡II			137.71		62.233									春雷线					43.2
12	春园线			395.859		158.027		鸭仔塘			118.02		34.926		休闲会馆			54.727		26.426		金茂II			152.457		51.463		西岛II			28.245		9.61
13	光明线			400.605		143.262		三亚学院			258.543		73.602		宝宏			70.313		19.453		五号线			59.402		17.974		凯宾斯基			91.064		27.19
14	海月线			352.792		220.078		迎宾线			349.139		184.473		大东海II			34.98				龙虹线			25.847		10.025		火车站Ⅰ线			13.126		2.285
15	解放四路			350.507		130.957		凤凰线			357.401		182.305		金陵线			9.58		4.834		美爵线			102.897		37.025		中科院线			8.321		6.505
16	中港线			7.148				海航学院			4.864				悦榕庄线			52.91		23.906		供冷站线			5.578		0.586
17	蓝色海岸			46.113		26.426		火车站Ⅱ线			22.971				国宾馆Ⅰ线			33.398		14.941		田龙Ⅰ线
18	水城线			127.266		62.11		荔枝沟Ⅱ线			68.738		32.347		东海滨I线			46.934		18.633		田龙Ⅱ线
19	月川线			253.243		126.915		鸭仔塘Ⅱ线			272.138				东海滨II线			181.932		97.558
20	明珠广场线			193.243		103.36		共贸园线			195.197		60.592		新佳线			74.532		46.582
21	总参线			87.539		35.039		三亚学院Ⅱ线			12.187		2.988		爱地线			122.11		59.532
22	金凤凰线			105.704		32.695									洲际线			60.703		24.258
23	西红线			90.352		21.445
	田独变							林旺变							保港变							陵水变							保亭变							佛罗站							乐东站
	电流（A）			最大		最小		电流（A）			最大		最小		电流（A）			最大		最小		电流（A）			最大		最小		电流（A）			最大		最小		电流（A）			最大		最小		电流（A）					最大
	田独			377.733		211.718		林旺			191.4		102.6		保港			42.969		30.859		35kV老站			182.094		64.698		35KV保大			93.878		50.56		35kV金尖			154.8		84.6		35kV抱由					30.8
2	红沙			275.089		160.249		藤桥			109.6		45.6		梅山			94.148		65.044		35kV新村			1.058		1.058		35KV保城			64.653		17.652		35kV佛孔			31.8		9.6		35kV九乐
3	监狱			28.323		8.79		青田			109.8		39		保北			142.785		53.129		35kV黎安			53.284		34.012		保石			61.554		13.666		佛罗线			171		93		机场线					48.8
4	南油			29.006				水厂			58.4		49.6		南山			156.449		101.37		35kV香水			51.59		26.586		保城Ⅲ线			101.254		41.098		英海线			98.4		16.2		山荣线					32
5	安由干线			105.655		68.354		4085			8.2		4.8		南山寺			349.227		208.013		陵城			348.383		177.019		保综线							鸽仔塘线			105		63		木棉线
6	田龙Ⅰ线			51.561		33.397		61276			9.6		4.2		崖城水厂线			11.134		5.86		岭门			184.016		89.792		保南线			43.971		17.195		金鸡岭线			90		21.6		县城Ⅱ线					178.4
7	田龙Ⅱ线			1.758		1.172		蜈之洲			24.8		8.8		35kV保育			16.798		0.391		椰林			329.222		167.497		豪都庄园			101.254		41.098									县委Ⅱ线					152.8
8	96217线			12.011		4.394		海棠湾Ⅰ线			155.2		80									35kV陵吊			57.22		36.389		保城线
9	清平线			19.484		7.178		海棠湾Ⅱ线			213		108
10	4802线			82.038		26.369		海棠湾Ⅲ线			31.2		10.8
交班人：																		接班人：																						2010-05-12
[truncated: 4 more columns]

## Sheet: 电力四
三亚地调日报(一)
				110kV				35kV				10kV				#1主变110kV												#2变110kV												10kV全站
				U				U				U				P				Q				I				P				Q				I				P				Q				I
				最大		最小		最大		最小		最大		最小		20时		04时		20时		04时		20时		04时		20时		04时		20时		04时		20时		04时		20时		04时		20时		04时		20时
1	河西变			117.625		114.467						10.647		10.119		34.875		20.953		7.866		0		179.999		102.831		29.723		19.769		3.337		2.091		153.104		100.546		64.627		40.713		6.891		2.778		3665.03
2	荔枝沟变			114.961		112.48						10.632		10.251		26.402		17.4		6.914		2.738		139.116		88.252		20.648		11.878		7.656		4.13		112.981		63.874		46.8		29.198		10.965		5.214		2683.28
3	鹿回头变			116.855		113.278						10.56		10.161		19.444		14.107		3.295		1.16		100.547		70.196		19.691		12.035		4.263		1.16		101.463		59.43		39.108		26.041		4.746		1.329		2230.02
4	天涯变			116.823		113.922						10.647		10.205		17.922		9.953		3.55		2.714		91.669		50.713		11.729		6.509		1.566		-0.905		59.063		33.047		6.138		3.354		1.361		3.449		1669.04
5	田独变			116.131		112.869						10.547		10.222		12.278		8.204		2.009		3.265		63.946		44.755														-13.17		-8.628		-1.218		-3.02		720.705
6	亚龙湾变			117.191		114.065						10.604		10.243		6.224		3.601		1.455		0.88		31.977		17.853		14.91		8.561		0.37		-0.06		73.715		41.661		20.94		12.099		1.227		0.74		1171.43
7	林旺变			116.82		114.4						10.6		10.26		13.299		9.801		2.079		0.231		68.7		48.9		0		0		0		0		0		0		13.38		9.87		0.99		0.24		750
8	保港站			115.809		112.76		37.677		36.416		10.81		10.377		0		0		0		0		0		0		13.952		8.357		0.991		-0.823		70.391		42.044		12.777		8.869		1.078		1.764		701.685
9	九所变			112.816		110.621		37.506		35.804		10.785		10.168		0		0		0		0		0		0		16.338		9.585		3.167		4.227		88.337		54.497		6.451		4.093		1.132		2.02		335.702
10	陵水变			115.101		111.814		37.917		36.687		10.632		10.228		14.818		10.55		3.091		1.764		77.611		52.57		11.911		7		-0.161		1.211		60.174		35.069		14.744		10.427		1.863		1.208		837.296
11	通什变			117.15		113.96		36.855		35.49		10.86		10.41		6.336		2.376		2.75		1.562		34.8		14.4		2.948		-0.484		1.122		1.364		16.6		7.2		7.86		1.68		2.7		2.316		469.2
12	保亭变			115.555		111.934		37.702		36.324		10.629		10.21		2.806		-0.037		0.149		0.249		15.493		1.532		2.985		-0.022		0.217		0.348		16.047		2.05		4.438		2.707		0.418		0.697		272.611
13	佛罗变			116.49		114.29		37.31		36.4		10.66		10.39		20.46		11.682		1.518		0.66		104.4		58.2														-9.76		-5.88		1.8		1.6		548
14	乐东变			115.94		112.75		37.415		36.155		10.72		10.32		10.252		2.904		1.892				102.6		56.4														7.74		3.6		-1.68		-0.36		432
15	临春变			117.48		114.07						10.59		10.23		7.59		4.62		-0.99				36		21		3.96		0.66		0.99		0.66		21		9		10.8		7.8		0.3		-0.6		570
16	华盛变			117		114						117		114		2047		2047		2047		651		44		13														1638		2047		1935		1929		161
17	龙坡变																																							-9.76		-5.88		1.8		1.6		548
18	鹅仔变																																							7.74		3.6		-1.68		-0.36		432
	河西变							荔枝沟变							鹿回头变							亚龙湾变							天涯变							九所变							通什变
	电流（A）			最大		最小		电流（A）			最大		最小		电流（A）			最大		最小		电流（A）			最大		最小		电流（A）			最大		最小		电流（A）			最大		最小		电流（A）					最大
1	儿童			300.001		107.11		西金			259.012		153.532		鹿回头			196.698		146.073		喜来登I			63.874		19.72		天亚线			461.475		152.594		35kV九金			88.288		31.252		35KV通毛线					45.6
2	滨海			221.72		125.626		荔金			233.697		109.582		大东海			132.011		82.617		凯来I			12.883		3.967		天海线			246.559		169.207		35kV九乐			113.681		34.28		35KV毛道线
3	T11			247.97		127.735		河西II			118.958		65.984		一市场			313.943		206.19		广场I			193.76		96.533		天机线			247.614		76.209		35kV九孔			0.879		0.586		河南开闭所线					148.8
4	T12			186.68		112.032		河西III			172.284		93.614		欧家园			314.998		114.081		广场II			180.687		78.544		天过线			29.534		4.336		九所			87.507		29.69		河北开闭所线					56.4
5	T13			401.955		52.031		河东I			302.024		156.462		山海天			2.461		0.645		华宇I			103.066		34.199		天虹线			86.611		24.671		九赤			116.415		32.62		河南线					192
6	T14			171.798		98.438		河东II			163.963		89.541		港务局			341.189		190.37		万豪I			60.994		14.779		国际公馆线			116.614		57.662		利国							河北线					156
7	银海			134.647		80.156		荔枝沟			242.752		126.386		市委							红霞II			142.447		83.649		西岛线			154.821		84.15		冲坡							度假村线					7.2
8	碧海蓝天			54.668		25.312		木材厂			69.441		27.249		鲁能线			45.615		15.469		六道			57.623		25.744		天高北线			49.4		14.24		龙西湾							电视台					14
9	西金线			36.797		16.875		凤凰机场			24.139		6.328		国大			224.471		124.98		博后村			27.917		15.52		海坡Ⅰ线			341.052		214.3		新城I			91.414		34.964		味精厂线
10	人民医院			199.454		48.047		水泥厂I			89.062		34.57		海军I			111.708		57.304		红树林			44.639		15.548		导航线			2.578		1.231		新城II			4.297				邮电山庄线					7.7
11	时代海岸			165.938		62.813		水泥厂II							海军II			106.786		65.214		金茂I			60.472		20.807		海坡II			136.069		68.328									春雷线					43.2
12	春园线			405.703		163.301		鸭仔塘			125.756		34.222		休闲会馆			56.367		25.781		金茂II			150.646		67.867		西岛II			31.761		12.54
13	光明线			407.636		154.511		三亚学院			191.388		0.117		宝宏			70.254		20.156		五号线			61.598		21.049		凯宾斯基			93.76		26.253
14	海月线			370.722		238.359		迎宾线			329.566		194.083		大东海II			32.344				龙虹线			27.867		9.52		火车站Ⅰ线			20.569		2.52
15	解放四路			358.769		127.09		凤凰线			338.063		187.754		金陵线			10.459		4.834		美爵线			110.905		38.379		中科院线			8.321		6.094
16	中港线			8.086				海航学院			4.454				悦榕庄线			61.26		23.467		供冷站线			1.23		0.6
17	蓝色海岸			46.817		28.067		火车站Ⅱ线			19.631				国宾馆Ⅰ线			30.41		14.062		田龙Ⅰ线
18	水城线			138.751		65.274		荔枝沟Ⅱ线			69.617		29.71		东海滨I线			51.68		17.754		田龙Ⅱ线
19	月川线			256.876		134.297		鸭仔塘Ⅱ线			41.313				东海滨II线			186.151		101.601
20	明珠广场线			186.68		112.032		共贸园线			192.618		79.344		新佳线			73.916		42.979
21	总参线			88.008		35.742		三亚学院Ⅱ线			134.757		4.101		爱地线			126.68		60.117
22	金凤凰线			107.461		33.164									洲际线			65.859		22.617
23	西红线			100.547		21.211
	田独变							林旺变							保港变							陵水变							保亭变							佛罗站							乐东站
	电流（A）			最大		最小		电流（A）			最大		最小		电流（A）			最大		最小		电流（A）			最大		最小		电流（A）			最大		最小		电流（A）			最大		最小		电流（A）					最大
	田独			367.187		207.421		林旺			190.8		5.4		保港			44.141		29.687		35kV老站			169.508		59.992		35KV保大			80.372		45.472		35kV金尖			171		81		35kV抱由					43.6
2	红沙			238.176		110.153		藤桥			95.2		48.8		梅山			100.985		67.193		35kV新村			1.058		1.058		35KV保城			61.617		19.203		35kV佛孔			40.8		11.4		35kV九乐
3	监狱			24.709		10.255		青田			104.4		37.8		保北			148.84		69.927		35kV黎安			53.416		35.552		保石			70.287		24.412		佛罗线			222				机场线					52.8
4	南油			32.815				水厂			57.2		11.6		南山			148.832		101.37		35kV香水			49.481		13.359		保城Ⅲ线			101.495		43.686		英海线			93.6		18		山荣线					32
5	安由干线			112.491		60.542		4085			7		4.8		南山寺			341.024		214.458		陵城			363.852		188.313		保综线							鸽仔塘线			106.2		62.4		木棉线
6	田龙Ⅰ线			53.905		34.569		61276			10.8				崖城水厂线			11.427		5.86		岭门			170.854		63.528		保南线			30.495		11.573		金鸡岭线			132		33		县城Ⅱ线					169.6
7	田龙Ⅱ线			1.758		1.172		蜈之洲			29.2		9.6		35kV保育			30.862				椰林			335.535		181.999		豪都庄园			101.495		43.686									县委Ⅱ线					155.2
8	96217线			13.769		4.98		海棠湾Ⅰ线			161.6		82.4									35kV陵吊			76.118		30.148		保城线
9	清平线			16.408		7.911		海棠湾Ⅱ线			230.4		125.4
10	4802线			78.229		28.567		海棠湾Ⅲ线			36		9.6
交班人：																		接班人：																						2010-05-13
[truncated: 4 more columns]

## Sheet: 电力五
三亚地调日报(一)
				110kV				35kV				10kV				#1主变110kV												#2变110kV												10kV全站
				U				U				U				P				Q				I				P				Q				I				P				Q				I
				最大		最小		最大		最小		最大		最小		20时		04时		20时		04时		20时		04时		20时		04时		20时		04时		20时		04时		20时		04时		20时		04时		20时
1	河西变			117.303		113.178						10.601		10.058		34.248		21.544		7.762		1.218		181.932		106.523		28.331		18.725		2.935		1.89		147.304		93.691		62.996		40.703		6.653		2.303		3598.24
2	荔枝沟变			114.993		112.093						10.566		10.185		26.309		18.653		6.821		3.48		139.351		95.635		20.555		13.595		5.011		4.918		111.574		72.312		47.084		31.948		8.153		6.92		2678
3	鹿回头变			116.533		112.472						10.536		10.065		20.094		14.107		3.991		1.207		106.875		69.844		19.778		12.122		4.611		1.537		103.656		60.527		39.931		26.262		5.569		1.013		2310.01
4	天涯变			116.372		112.601						10.535		10.089		17.922		13.189		3.515		1.705		93.603		66.621		12.182		6.787		1.671		-1.149		62.666		34.014		5.727		6.455		1.266		1.392		1726.17
5	田独变			115.809		111.531						10.601		9.983		12.138		9.013		2.26		3.934		65.777		50.102														-13.119		-9.541		-1.421		-3.477		747.073
6	亚龙湾变			116.921		112.695						10.598		10.11		6.443		3.375		1.579		0.552		33.99		16.885		14.872		8.683		0.367		-0.069		75.402		42.158		21.117		11.98		1.323		0.385		1201.26
7	林旺变			116.82		114.18						10.58		10.19		15.279		9.636		2.805		0.528		78.9		48.3		0		0		0		0		0		0		15.36		9.72		1.32		0.06		867
8	保港站			115.116		112.224		37.438		35.923		10.722		10.222		0		0		0		0		0		0		14.803		9.934		2.079		-0.642		76.251		49.882		12.751		9.364		0.863		1.662		709.01
9	九所变			112.442		109.606		37.301		35.787		10.712		10.154		0		0		0		0		0		0		16.422		9.501		2.762		4.283		90.901		53.984		6.589		3.543		0.867		1.861		349.13
10	陵水变			115.165		110.976		38.011		36.502		10.622		10.127		15.036		11.054		3.226		2.05		79.742		54.612		9.548		6.22		-1.471		1.221		49.574		30.645		15.06		10.908		1.956		1.513		868.389
11	通什变			117.04		112.97		36.925		35.385		10.9		10.38		6.204		2.266		2.53		1.496		34.2		13.6		3.08		1.144		1.122		1.298		17.2		8.8		7.62		2.4		2.64		2.34		459.6
12	保亭变			115.531		110.838		37.761		36.202		10.649		10.178		6.746		-0.02		-0.18		0.164		36.347		1.035		7.071		0.057		0.16		0.253		37.718		1.743		4.497		2.365		1.764		0.763		272.026
13	佛罗变			116.16		113.3		37.31		36.155		10.67		10.32		21.318		12.87		1.584		-0.396		109.8		64.2														-9.64		-6.64		1.84		2.4		552
14	乐东变			114.84		111.43		37.345		35.735		10.7		10.19		10.736		3.036		2.772				108		63.6														7.62		3.6		1.74		-0.3		438
15	临春变			117.15								10.55		10.18		7.59				0.99				36				4.62		0.66		0.99		0.66		24		15		11.4		9		0		-0.6		630
16	华盛变			116		114						116		114		2047		2047		2047		2047		43		43														2047		2047		2047		1899		489
17	龙坡变																																							-9.64		-6.64		1.84		2.4		552
18	鹅仔变																																							7.62		3.6		1.74		-0.3		438
	河西变							荔枝沟变							鹿回头变							亚龙湾变							天涯变							九所变							通什变
	电流（A）			最大		最小		电流（A）			最大		最小		电流（A）			最大		最小		电流（A）			最大		最小		电流（A）			最大		最小		电流（A）			最大		最小		电流（A）					最大
1	儿童			304.22		116.25		西金			280.694		173.456		鹿回头			214.452		147.304		喜来登I			83.58		22.648		天亚线			472.55		314.858		35kV九金			93.757		35.159		35KV通毛线					47.2
2	滨海			225.235		132.188		荔金			225.141		112.629		大东海			142.382		82.617		凯来I			19.193		5.754		天海线			251.042		185.205		35kV九乐			119.541		55.961		35KV毛道线
3	T11			259.454		129.141		河西II			120.13		66.218		一市场			323.611		209.53		广场I			195.115		90.292		天机线			236.011		69.353		35kV九孔			0.879		0.586		河南开闭所线					123.2
4	T12			191.837		112.383		河西III			177.119		100.06		欧家园			290.74		123.573		广场II			194.244		84.722		天过线			26.311		4.864		九所			84.772		31.643		河北开闭所线					37.2
5	T13			366.564		228.282		河东I			297.219		171.229		山海天			2.461		0.762		华宇I			103.534		32.676		天虹线			90.42		27.894		九赤			115.244		55.668		河南线					192.8
6	T14			177.657		43.36		河东II			154.821		91.768		港务局			379.333		171.913		万豪I			59.281		15.361		国际公馆线			120.364		54.146		利国			0.391				河北线					160.8
7	银海			165.409		82.792		荔枝沟			241.961		125.419		市委							红霞II			154.196		81.38		西岛线			165.018		91.299		冲坡							度假村线					8
8	碧海蓝天			54.316		28.652		木材厂			73.133		29.007		鲁能线			48.691		15.293		六道			65.675		24.786		天高北线			43.598		15.119		龙西湾							电视台					14.2
9	西金线			34.219		17.578		凤凰机场			26.19		7.148		国大			233.26		129.374		博后村			29.789		15.29		海坡Ⅰ线			348.787		235.572		新城I			92.195		37.503		味精厂线
10	人民医院			202.735		47.344		水泥厂I			96.094		34.277		海军I			103.271		64.687		红树林			46.835		13.571		导航线			2.52		1.172		新城II			2.735				邮电山庄线					8.3
11	时代海岸			172.735		67.735		水泥厂II							海军II			118.036		63.896		金茂I			58.199		19.21		海坡II			145.797		69.265									春雷线					39
12	春园线			409.218		169.804		鸭仔塘			151.071		36.215		休闲会馆			56.192		26.777		金茂II			152.293		77.607		西岛II			31.878		12.892
13	光明线			397.265		155.742		三亚学院			0.117		0.117		宝宏			80.977		20.332		五号线			64.332		28.987		凯宾斯基			99.21		26.604
14	海月线			363.867		246.445		迎宾线			332.965		207.21		大东海II			35.332				龙虹线			29.141		8.29		火车站Ⅰ线			11.72		2.52
15	解放四路			369.316		137.461		凤凰线			460.069		198.127		金陵线			11.338		5.361		美爵线			111.93		44.586		中科院线			8.321		5.86
16	中港线			8.789				海航学院			3.399				悦榕庄线			64.951		24.258		供冷站线			1.362		0.659
17	蓝色海岸			49.219		29.121		火车站Ⅱ线			20.803		3.34		国宾馆Ⅰ线			32.871		14.941		田龙Ⅰ线
18	水城线			129.844		75.703		荔枝沟Ⅱ线			69.617		40.082		东海滨I线			50.098		19.336		田龙Ⅱ线
19	月川线			259.337		138.165		鸭仔塘Ⅱ线			46.763		5.45		东海滨II线			200.565		106.874
20	明珠广场线			191.837		112.383		共贸园线			201.525		81.923		新佳线			67.852		42.803
21	总参线			82.852		34.688		三亚学院Ⅱ线			126.203		43.005		爱地线			147.071		61.875
22	金凤凰线			106.055		30.82									洲际线			59.531		15
23	西红线			41.133		15.703
	田独变							林旺变							保港变							陵水变							保亭变							佛罗站							乐东站
	电流（A）			最大		最小		电流（A）			最大		最小		电流（A）			最大		最小		电流（A）			最大		最小		电流（A）			最大		最小		电流（A）			最大		最小		电流（A）					最大
	田独			360.155		229.296		林旺			176.4		102.6		保港			44.531		31.25		35kV老站			167.037		64.227		35KV保大			79.431		2.683		35kV金尖			180.6		92.4		35kV抱由					51.6
2	红沙			182.514		116.598		藤桥			102.4		50.4		梅山			98.641		68.951		35kV新村			1.058		1.058		35KV保城			60.22		19.292		35kV佛孔			45.6		13.2		35kV九乐
3	监狱			26.565		9.766		青田			102.6		37.2		保北			151.965		77.545		35kV黎安			54.208		35.068		保石			67.966		21.572		佛罗线			195				机场线					51.2
4	南油			30.178				水厂			63.2		44.4		南山			150.59		100.784		35kV香水			47.943		27.509		保城Ⅲ线			102.162		45.823		英海线			95.4		60		山荣线					30.4
5	安由干线			93.351				4085			8.2		5		南山寺			346.298		226.763		陵城			356.015		198.45		保综线							鸽仔塘线			110.4		21		木棉线
6	田龙Ⅰ线			59.764		37.499		61276			5.4				崖城水厂线			15.822		6.153		岭门			212.879		86.445		保南线			39.916		11.331		金鸡岭线			175.8		44.4		县城Ⅱ线					170.4
7	田龙Ⅱ线			1.758		0.586		蜈之洲			30		10.4		35kV保育			33.596		1.367		椰林			328.255		182.087		豪都庄园			102.162		45.823									县委Ⅱ线					157.6
8	96217线			16.113		5.273		海棠湾Ⅰ线			166.4		82.4									35kV陵吊			72.602		54.583		保城线
9	清平线			18.166		8.057		海棠湾Ⅱ线			216.6		128.4
10	4802线			65.044		29.885		海棠湾Ⅲ线			35.2		9.2
交班人：																		接班人：																						2010-05-14
[truncated: 4 more columns]

## Sheet: 电力六
三亚地调日报(一)
				110kV				35kV				10kV				#1主变110kV												#2变110kV												10kV全站
				U				U				U				P				Q				I				P				Q				I				P				Q				I
				最大		最小		最大		最小		最大		最小		20时		04时		20时		04时		20时		04时		20时		04时		20时		04时		20时		04时		20时		04时		20时		04时		20时
1	河西变			117.238		113.5						10.632		10.058		35.257		22.31		8.806		1.74		185.184		111.62		33.691		19.352		4.021		1.769		176.483		98.261		68.918		42.152		7.774		2.083		3933.1
2	荔枝沟变			115.67		111.223						10.586		10.124		21.715		19.117		4.779		3.944		113.801		98.331		19.627		16.565		7.099		5.8		110.637		84.97		41.27		34.823		9.259		7.363		2395
3	鹿回头变			116.533		112.794						10.53		10.106		19.351		14.896		3.248		1.392		101.368		73.477		20.068		12.238		4.727		1.421		105.703		61.331		39.33		26.958		5.063		1.455		2267.82
4	天涯变			116.243		113.052						10.667		10.165		18.479		14.616		3.967		1.81		96.064		73.3		12.182		8.353		1.81		0		62.315		41.924		6.297		6.012		1.645		1.107		1716.5
5	田独变			115.704		111.85						10.596		10.037		11.971		8.818		2.079		3.544		63.579		48.71														-12.713		-9.465		-1.294		-3.299		728.029
6	亚龙湾变			116.864		113.155						10.584		10.173		6.434		3.748		1.779		0.729		33.803		18.667		15.34		9.178		0.546		0.346		77.329		45.085		21.624		12.869		1.631		1.004		1229.01
7	林旺变			117.48		113.3						10.68		10.15		15.246		9.834		2.343		0.231		78		48.9		0		0		0		0		0		0		15.27		9.81		0.87		0.27		861
8	保港站			115.06		112.442		37.591		36.008		10.771		10.231		0		0		0		0		0		0		13.268		9.669		0.53		-0.781		68.121		49.076		12.802		9.985		1.053		1.459		706.08
9	九所变			112.442		109.658		37.251		35.752		10.703		10.129		0		0		0		0		0		0		16.059		10.101		2.525		4.409		86.286		57.353		6.176		4.114		0.92		1.893		329.599
10	陵水变			115.229		111.105		37.948		36.512		10.645		10.177		14.381		11.374		2.806		2.218		75.569		58.342		12.027		7.273		-0.619		1.184		61.473		36.916		14.32		11.311		1.646		1.458		809.72
11	通什变			117.26		112.75		37.03		35.385		10.88		10.38		6.6		2.53		2.75		1.54		36.4		15		1.804		0.902		1.122		1.078		11.2		7.2		7.608		2.46		2.748		2.04		460.8
12	保亭变			115.459		110.891		38.185		36.392		10.761		10.235		6.578		3.412		-0.208		-0.444		35.057		17.974		6.845		3.635		-0.166		-0.376		36.204		18.981		4.678		2.829		1.654		1.915		272.348
13	佛罗变			116.16		113.19		37.38		35.98		10.67		10.24		20.394		13.266		1.056		0.198		103.8		66														-8.68		-6.48		2.32		1.32		492
14	乐东变			115.39		111.76		37.205		35.77		10.65		10.22		10.472		3.52		1.144				105		67.2														7.68		4.02		-1.62		-0.36		432
15	临春变			116.93		113.3						10.48		10.15		7.59		3.3		-0.99		0.66		39		15		4.95		0.99		1.32		0.99		27		21		12		7.8		0.3		1.8		630
16	华盛变			115		115						115		115		2047		2047		2047		2047		43		43														2047		2047		2047		2047		489
17	龙坡变																																							-8.68		-6.48		2.32		1.32		492
18	鹅仔变																																							7.68		4.02		-1.62		-0.36		432
	河西变							荔枝沟变							鹿回头变							亚龙湾变							天涯变							九所变							通什变
	电流（A）			最大		最小		电流（A）			最大		最小		电流（A）			最大		最小		电流（A）			最大		最小		电流（A）			最大		最小		电流（A）			最大		最小		电流（A）					最大
1	儿童			308.204		120.001		西金			299.446				鹿回头			227.108		143.085		喜来登I			73.859		37.552		天亚线			458.135		313.1		35kV九金			91.414		39.456		35KV通毛线					46.8
2	滨海			236.954		129.844		荔金			216.234		118.255		大东海			137.108		82.089		凯来I			12.62		3.865		天海线			246.647		177.734		35kV九乐			103.133		63.872		35KV毛道线
3	T11			250.548		136.641		河西II			121.068		62.819		一市场			333.279		213.573		广场I			190.1		96.185		天机线			218.607		125.17		35kV九孔			0.879		0.586		河南开闭所线					122.4
4	T12			192.657		115.43		河西III			172.284		102.111		欧家园			276.15		99.843		广场II			168.843		84.517		天过线			30.882		4.805		九所			77.545		34.182		河北开闭所线					64.8
5	T13			407.58		111.797		河东I			295.227		172.636		山海天			1.934		0.879		华宇I			105.057		30.568		天虹线			73.953		27.894		九赤			119.931		27.346		河南线					195.2
6	T14			386.252		37.735		河东II			144.625		93.643		港务局			433.473		203.026		万豪I			57.458		15.515		国际公馆线			121.771		65.984		利国			0.391				河北线					168.8
7	银海			151.347		91.581		荔枝沟			271.668		138.69		市委							红霞II			169.367		81.142		西岛线			148.258		92.822		冲坡							度假村线					8
8	碧海蓝天			54.316		27.597		木材厂			68.738		29.359		鲁能线			48.779		30.41		六道			58.86		30.166		天高北线			40.346		15.119		龙西湾							电视台					13.8
9	西金线			35.625		19.688		凤凰机场			27.713		7.207		国大			236.951		134.999		博后村			27.878		15.668		海坡Ⅰ线			336.13		244.362		新城I			95.515		41.019		味精厂线
10	人民医院			221.485		45.469		水泥厂I			104.004		40.869		海军I			101.074		65.742		红树林			44.03		13.149		导航线			2.52		1.231		新城II			4.883				邮电山庄线					7.1
11	时代海岸			177.891		58.594		水泥厂II							海军II			126.386		73.564		金茂I			59.385		23.728		海坡II			144.273		71.844									春雷线					39.6
12	春园线			405.703		177.187		鸭仔塘			124.115		49.341		休闲会馆			54.551		26.133		金茂II			152.677		71.161		西岛II			31.644		16.642
13	光明线			404.296		163.476		三亚学院			0.117		0.117		宝宏			84.317		19.395		五号线			58.095		27.165		凯宾斯基			95.108		44.419
14	海月线			359.121		247.851		迎宾线			317.964		191.974		大东海II			35.859				龙虹线			32.27		10.255		火车站Ⅰ线			10.782		2.813
15	解放四路			368.613		146.777		凤凰线			465.694		261.59		金陵线			10.986		5.625		美爵线			119.052		54.366		中科院线			8.321		6.036
16	中港线			7.148				海航学院			1.465				悦榕庄线			58.184		24.434		供冷站线			1.391		0.542
17	蓝色海岸			48.281		31.641		火车站Ⅱ线			18.693		2.285		国宾馆Ⅰ线			30.498		16.875		田龙Ⅰ线
18	水城线			155.274		72.891		荔枝沟Ⅱ线			65.222		36.215		东海滨I线			52.91		18.984		田龙Ⅱ线
19	月川线			259.103		142.852		鸭仔塘Ⅱ线			65.749				东海滨II线			190.897		116.718
20	明珠广场线			192.657		115.43		共贸园线			177.617		69.441		新佳线			70.049		38.672
21	总参线			79.219		30.938		三亚学院Ⅱ线			120.578		44.353		爱地线			121.758		63.282
22	金凤凰线			106.055		36.211									洲际线			60.469		24.141
23	西红线			48.399		19.688
	田独变							林旺变							保港变							陵水变							保亭变							佛罗站							乐东站
	电流（A）			最大		最小		电流（A）			最大		最小		电流（A）			最大		最小		电流（A）			最大		最小		电流（A）			最大		最小		电流（A）			最大		最小		电流（A）					最大
	田独			396.093		216.796		林旺			200.4		119.4		保港			46.094		31.641		35kV老站			191.034		70.462		35KV保大			80.225		28.835		35kV金尖			196.2		94.2		35kV抱由					45.6
2	红沙			183.686		115.719		藤桥			96				梅山			98.25		71.295		35kV新村			1.058		1.058		35KV保城			61.691		22.659		35kV佛孔			43.8		15		35kV九乐
3	监狱			20.607		8.594		青田			102		39		保北			150.793		75.006		35kV黎安			57.464		36.256		保石			75.733		27.399		佛罗线			171		111.6		机场线					51.2
4	南油			28.811				水厂			62.8		44		南山			152.933		97.268		35kV香水			50.36		26.147		保城Ⅲ线			89.213		46.713		英海线			90.6		63.6		山荣线					36.8
5	安由干线			92.961		60.932		4085			7.2		5.2		南山寺			342.782		243.756		陵城			326.643		207.986		保综线							鸽仔塘线			118.2		52.8		木棉线
6	田龙Ⅰ线			53.905		21.093		61276			6.6		4.2		崖城水厂线			11.134		6.153		岭门			204.091		84.849		保南线			53.736		19.442		金鸡岭线			166.8		43.8		县城Ⅱ线					172.8
7	田龙Ⅱ线			1.758		1.172		蜈之洲			32		10.4		35kV保育			34.182		2.344		椰林			333.543		188.284		豪都庄园			89.213		46.713									县委Ⅱ线					160
8	96217线			18.456		5.273		海棠湾Ⅰ线			161.6		83.2									35kV陵吊			65.922		52.122		保城线
9	清平线			17.287		8.643		海棠湾Ⅱ线			227.4		122.4
10	4802线			73.687		31.497		海棠湾Ⅲ线			32		10.4
交班人：																		接班人：																						2010-05-15
[truncated: 4 more columns]

## Sheet: 电力日
三亚地调日报(一)
				110kV				35kV				10kV				#1主变110kV												#2变110kV												10kV全站
				U				U				U				P				Q				I				P				Q				I				P				Q				I
				最大		最小		最大		最小		最大		最小		20时		04时		20时		04时		20时		04时		20时		04时		20时		04时		20时		04时		20时		04时		20时		04时		20时
1	河西变			116.916		113.5						10.632		10.17		34.248		22.032		8.144		0		179.559		110.829		30.002		16.846		3.498		-0.563		157.147		83.847		64.248		39.403		6.586		1.754		3675.58
2	荔枝沟变			115.283		111.513						10.545		10.155		25.474		19.627		6.171		3.526		135.132		102.433		23.942		16.147		6.821		5.614		124.935		86.728		49.012		35.297		8.311		6.826		2779.08
3	鹿回头变			116.049		112.859						10.44		10.132		18.98		15.685		3.016		1.856		98.907		78.75		19.749		12.354		4.466		1.421		103.437		61.989		38.602		27.749		4.43		1.234		2215.95
4	天涯变			115.824		113.117						10.637		10.317		15.451		13.816		1.984		1.462		78.925		69.257		11.416		7.413		1.531		-1.009		58.008		37.881		4.05		6.17		0.063		1.55		1516.99
5	田独变			115.382		111.797						10.596		9.993		11.51		9.013		4.534		3.655		64.238		49.662														-12.282		-9.541		-3.908		-3.35		729.494
6	亚龙湾变			116.502		113.259						10.551		10.199		5.876		3.742		1.392		0.706		30.492		18.623		14.286		8.719		0.056		-0.028		71.89		42.793		19.97		12.375		0.906		0.619		1133.15
7	林旺变			117.26		113.52						10.64		10.14		14.883		9.801		2.475		0.297		76.8		49.2		0		0		0		0		0		0		14.97		9.93		1.08		0.15		846
8	保港站			114.846		112.546		37.37		36.024		10.703		10.265		0		0		0		0		0		0		14.217		8.804		1.074		-0.753		73.321		44.608		12.764		9.618		0.952		1.624		705.347
9	九所变			112.172		109.711		37.216		35.787		10.678		10.178		0		0		0		0		0		0		16.031		10.255		2.511		4.325		86.579		57.646		6.166		3.839		0.92		1.819		328.988
10	陵水变			114.907		110.267		37.956		36.357		10.778		10.095		14.666		11.021		2.957		1.831		77.167		57.01		11.374		6.825		-0.962		0.717		58.466		35.354		14.621		10.859		1.73		1.115		836.088
11	通什变			116.6		112.31		36.715		35.175		10.81		10.36		6.248		2.618		2.552		1.43		34.4		15		2.354		-0.11		0.77		1.056		13		5.4		7.728		2.376		2.436		1.836		458.4
12	保亭变			114.689		110.021		38.003		36.248		10.729		10.186		6.866		3.732		0.181		0.806		37.177		20.099		7.225		3.903		0.214		0.874		38.502		20.879		4.245		2.822		1.866		0.931		262.078
13	佛罗变			115.83		113.19		37.555		36.365		10.71		10.35		21.252		13.134		1.848		1.65		109.2		66														-9.16		-6		1.96		0		516
14	乐东变			115.06		111.87		37.17		35.735		10.65		10.19		10.076		3.432		-1.1				108		65.4														7.74		4.02		-1.5		-0.18		438
15	临春变			116.71		113.3						10.51		10.21		7.59		4.95		-0.66		-0.66		39		24		4.95		0.99		1.32		0.99		27		18		11.7		10.2		0.6		-0.3		630
16	华盛变			115		115						115		115		2047		2047		2047		2047		43		43														2047		2047		2047		2047		489
17	龙坡变																																							-9.16		-6		1.96		0		516
18	鹅仔变																																							7.74		4.02		-1.5		-0.18		438
	河西变							荔枝沟变							鹿回头变							亚龙湾变							天涯变							九所变							通什变
	电流（A）			最大		最小		电流（A）			最大		最小		电流（A）			最大		最小		电流（A）			最大		最小		电流（A）			最大		最小		电流（A）			最大		最小		电流（A）					最大
1	儿童			308.204		121.407		西金			298.391		173.456		鹿回头			226.405		151.347		喜来登I			72.775		35.619		天亚线			418.052		190.04		35kV九金			89.851		37.894		35KV通毛线					46.8
2	滨海			226.407		138.282		荔金			218.461		120.13		大东海			130.956		82.968		凯来I			14.318		3.894		天海线			234.781		174.306		35kV九乐			108.407		56.547		35KV毛道线
3	T11			247.267		138.047		河西II			122.24		68.445		一市场			331.873		203.905		广场I			184.135		102.553		天机线			246.472		65.31		35kV九孔			0.879		0.586		河南开闭所线					122.8
4	T12			194.063		117.071		河西III			173.017		103.136		欧家园			275.096		99.843		广场II			161.728		79.993		天过线			31.996		5.274		九所			77.155		34.182		河北开闭所线					39.2
5	T13			366.095		92.11		河东I			298.508		165.135		山海天			1.875		0.645		华宇I			105.057		31.857		天虹线			83.564		28.187		九赤			115.439		50.785		河南线					204
6	T14			155.626		70.547		河东II			146.5		93.408		港务局			358.064		211.112		万豪I			57.656		15.46		国际公馆线			116.262		56.725		利国			0.391				河北线					163.2
7	银海			149.237		89.12		荔枝沟			269.822		148.886		市委							红霞II			147.846		83.228		西岛线			150.602		98.214		冲坡							度假村线					6
8	碧海蓝天			56.601		26.719		木材厂			66.277		29.71		鲁能线			45.439		16.348		六道			61.254		25.583		天高北线			36.127		15.207		龙西湾							电视台					14.2
9	西金线			39.141		18.984		凤凰机场			24.315		8.027		国大			235.721		139.745		博后村			27.977		15.141		海坡Ⅰ线			360.214		244.714		新城I			82.038		32.62		味精厂线
10	人民医院			212.813		45.938		水泥厂I			105.029		31.055		海军I			103.271		64.863		红树林			44.194		12.38		导航线			2.403		1.231		新城II			2.735				邮电山庄线					7.3
11	时代海岸			177.657		62.344		水泥厂II							海军II			123.222		77.783		金茂I			49.432		23.25		海坡II			145.094		80.048									春雷线					19.8
12	春园线			404.824		180.527		鸭仔塘			114.504		53.678		休闲会馆			52.676		27.949		金茂II			149.976		70.92		西岛II			32.347		14.064
13	光明线			404.296		169.101		三亚学院			0.117		0.117		宝宏			77.285		20.566		五号线			62.048		28.504		凯宾斯基			91.533		50.279
14	海月线			358.242		259.804		迎宾线			340.935		198.537		大东海II			36.035				龙虹线			28.306		11.353		火车站Ⅰ线			9.259		2.989
15	解放四路			359.296		149.414		凤凰线			340.525		205.862		金陵线			10.81		5.977		美爵线			119.448		51.028		中科院线			8.556		6.212
16	中港线			4.57				海航学院			1.992				悦榕庄线			57.569		23.115		供冷站线			2.46		0.63
17	蓝色海岸			46.582		28.301		火车站Ⅱ线			20.979		3.164		国宾馆Ⅰ线			30.937		15.117		田龙Ⅰ线
18	水城线			123.868		71.133		荔枝沟Ⅱ线			67.507		39.203		东海滨I线			54.668		19.688		田龙Ⅱ线
19	月川线			250.079		147.188		鸭仔塘Ⅱ线			290.07				东海滨II线			190.546		113.202
20	明珠广场线			194.063		117.071		共贸园线			179.023		85.966		新佳线			85.166		43.77
21	总参线			75.703		36.68		三亚学院Ⅱ线			129.308		39.665		爱地线			132.071		52.969
22	金凤凰线			104.883		36.68									洲际线			52.969		31.758
23	西红线			47.93		19.336
	田独变							林旺变							保港变							陵水变							保亭变							佛罗站							乐东站
	电流（A）			最大		最小		电流（A）			最大		最小		电流（A）			最大		最小		电流（A）			最大		最小		电流（A）			最大		最小		电流（A）			最大		最小		电流（A）					最大
	田独			362.89		233.593		林旺			194.4		117.6		保港			44.141		28.906		35kV老站			162.685		79.519		35KV保大			85.408		36.723		35kV金尖			187.8		97.8		35kV抱由					39.6
2	红沙			183.1		121.285		藤桥			102.4		49.6		梅山			111.728		67.974		35kV新村			1.058		1.058		35KV保城			65.889		26.078		35kV佛孔			48		13.8		35kV九乐
3	监狱			23.146		8.887		青田			103.8		43.8		保北			151.184		80.475		35kV黎安			55.792		36.96		保石			76.311		24.134		佛罗线			165.6		97.2		机场线					46.4
4	南油			33.499				水厂			62.8		44		南山			144.144		104.299		35kV香水			50.184		27.509		保城Ⅲ线			87.697		46.877		英海线			93		57		山荣线					30.4
5	安由干线			86.711		58.003		4085			7.4		5.2		南山寺			341.024		231.451		陵城			362.826				保综线							鸽仔塘线			120.6		68.4		木棉线
6	田龙Ⅰ线			35.741		19.335		61276			6.6		3.6		崖城水厂线			11.72		5.86		岭门			162.08		73.841		保南线			56.43		22.07		金鸡岭线			174		41.4		县城Ⅱ线					174.4
7	田龙Ⅱ线			1.758		0.586		蜈之洲			26.8		12		35kV保育			33.01		2.735		椰林			334.276				豪都庄园			87.697		46.877									县委Ⅱ线					162.4
8	96217线			16.113		4.101		海棠湾Ⅰ线			155.2		84.8									35kV陵吊			73.481		52.298		保城线
9	清平线			16.554		9.229		海棠湾Ⅱ线			214.2		121.2
10	4802线			71.051		31.643		海棠湾Ⅲ线			29.6		8.8
交班人：																		接班人：																						2010-05-16
[truncated: 4 more columns]

[truncated: 7 more sheets: 电量1, 电量2, 电量3, 电量4, 电量5, 电量6, 电量7]
